# Supplementary material for: Body Temperature Patterns and Rhythmicity in Free-Ranging Subterranean Damaraland Mole-Rats, Fukomys damarensis
Source: PLoS One. 2011 Oct 18;6(10):e26346. doi: 10.1371/journal.pone.0026346 (PMC3196572; doi:10.1371/journal.pone.0026346)
Supplement: Table S1 — Example body temperature data for male and female Damaraland mole-rats (Fukomys damarensis) recorded during summer and winter in the Kalahari Desert, South Africa. (XLSX) [file pone.0026346.s001.xlsx]

## Sheet: Sheet1
Code	Season	Gender	Month	Day	Hour	Tb		Code	Season	Gender	Month	Day	Hour	Tb		Code	Season	Gender	Month	Day	Hour	Tb		Code	Season	Gender	Month	Day	Hour	Tb		Code	Body Mass
EF03	Summer	Female	December	11	1	35.26		DMO3	Summer	Male	December	11	1	34.32		IF06	Winter	Female	April	8	1	33.61		IM10	Winter	Male	April	8	1	36.28		EF03	98.1
EF03	Summer	Female	December	11	2	35.38		DMO3	Summer	Male	December	11	2	34.88		IF06	Winter	Female	April	8	2	34.23		IM10	Winter	Male	April	8	2	35.4		DM03	183.5
EF03	Summer	Female	December	11	3	35.26		DMO3	Summer	Male	December	11	3	34.64		IF06	Winter	Female	April	8	3	34.23		IM10	Winter	Male	April	8	3	36.21		IF06	109
EF03	Summer	Female	December	11	4	35.13		DMO3	Summer	Male	December	11	4	34.32		IF06	Winter	Female	April	8	4	34.98		IM10	Winter	Male	April	8	4	35.47		IM10	120.4
EF03	Summer	Female	December	11	5	35.32		DMO3	Summer	Male	December	11	5	34.64		IF06	Winter	Female	April	8	5	34.98		IM10	Winter	Male	April	8	5	35.03
EF03	Summer	Female	December	11	6	35.13		DMO3	Summer	Male	December	11	6	34.82		IF06	Winter	Female	April	8	6	35.17		IM10	Winter	Male	April	8	6	35.22
EF03	Summer	Female	December	11	7	35.07		DMO3	Summer	Male	December	11	7	34.82		IF06	Winter	Female	April	8	7	35.23		IM10	Winter	Male	April	8	7	35.15
EF03	Summer	Female	December	11	8	34.57		DMO3	Summer	Male	December	11	8	35.13		IF06	Winter	Female	April	8	8	35.73		IM10	Winter	Male	April	8	8	35.47
EF03	Summer	Female	December	11	9	35.01		DMO3	Summer	Male	December	11	9	34.76		IF06	Winter	Female	April	8	9	35.73		IM10	Winter	Male	April	8	9	35.28
EF03	Summer	Female	December	11	10	34.82		DMO3	Summer	Male	December	11	10	35.07		IF06	Winter	Female	April	8	10	35.85		IM10	Winter	Male	April	8	10	35.34
EF03	Summer	Female	December	11	11	34.07		DMO3	Summer	Male	December	11	11	34.51		IF06	Winter	Female	April	8	11	35.48		IM10	Winter	Male	April	8	11	35.15
EF03	Summer	Female	December	11	12	34.88		DMO3	Summer	Male	December	11	12	34.64		IF06	Winter	Female	April	8	12	35.41		IM10	Winter	Male	April	8	12	34.59
EF03	Summer	Female	December	11	13	35.13		DMO3	Summer	Male	December	11	13	34.95		IF06	Winter	Female	April	8	13	35.41		IM10	Winter	Male	April	8	13	35.03
EF03	Summer	Female	December	11	14	35.32		DMO3	Summer	Male	December	11	14	34.82		IF06	Winter	Female	April	8	14	35.04		IM10	Winter	Male	April	8	14	35.47
EF03	Summer	Female	December	11	15	34.14		DMO3	Summer	Male	December	11	15	34.32		IF06	Winter	Female	April	8	15	34.67		IM10	Winter	Male	April	8	15	34.97
EF03	Summer	Female	December	11	16	34.95		DMO3	Summer	Male	December	11	16	34.57		IF06	Winter	Female	April	8	16	34.67		IM10	Winter	Male	April	8	16	35.28
EF03	Summer	Female	December	11	17	34.95		DMO3	Summer	Male	December	11	17	34.7		IF06	Winter	Female	April	8	17	34.67		IM10	Winter	Male	April	8	17	35.09
EF03	Summer	Female	December	11	18	34.7		DMO3	Summer	Male	December	11	18	34.64		IF06	Winter	Female	April	8	18	34.85		IM10	Winter	Male	April	8	18	34.41
EF03	Summer	Female	December	11	19	34.57		DMO3	Summer	Male	December	11	19	34.76		IF06	Winter	Female	April	8	19	35.04		IM10	Winter	Male	April	8	19	33.85
EF03	Summer	Female	December	11	20	35.76		DMO3	Summer	Male	December	11	20	34.95		IF06	Winter	Female	April	8	20	34.85		IM10	Winter	Male	April	8	20	33.78
EF03	Summer	Female	December	11	21	34.64		DMO3	Summer	Male	December	11	21	34.88		IF06	Winter	Female	April	8	21	34.79		IM10	Winter	Male	April	8	21	34.28
EF03	Summer	Female	December	11	22	35.01		DMO3	Summer	Male	December	11	22	34.76		IF06	Winter	Female	April	8	22	34.48		IM10	Winter	Male	April	8	22	35.28
EF03	Summer	Female	December	11	23	34.7		DMO3	Summer	Male	December	11	23	35.32		IF06	Winter	Female	April	8	23	34.73		IM10	Winter	Male	April	8	23	34.28
EF03	Summer	Female	December	11	24	34.14		DMO3	Summer	Male	December	11	24	34.76		IF06	Winter	Female	April	8	24	34.29		IM10	Winter	Male	April	8	24	35.4
EF03	Summer	Female	December	12	1	34.32		DMO3	Summer	Male	December	12	1	34.82		IF06	Winter	Female	April	9	1	35.73		IM10	Winter	Male	April	9	1	34.59
EF03	Summer	Female	December	12	2	34.95		DMO3	Summer	Male	December	12	2	34.76		IF06	Winter	Female	April	9	2	34.98		IM10	Winter	Male	April	9	2	34.66
EF03	Summer	Female	December	12	3	34.82		DMO3	Summer	Male	December	12	3	35.01		IF06	Winter	Female	April	9	3	35.35		IM10	Winter	Male	April	9	3	35.03
EF03	Summer	Female	December	12	4	34.7		DMO3	Summer	Male	December	12	4	35.01		IF06	Winter	Female	April	9	4	35.54		IM10	Winter	Male	April	9	4	34.28
EF03	Summer	Female	December	12	5	34.45		DMO3	Summer	Male	December	12	5	35.2		IF06	Winter	Female	April	9	5	35.41		IM10	Winter	Male	April	9	5	33.72
EF03	Summer	Female	December	12	6	34.7		DMO3	Summer	Male	December	12	6	35.07		IF06	Winter	Female	April	9	6	35.23		IM10	Winter	Male	April	9	6	34.47
EF03	Summer	Female	December	12	7	34.64		DMO3	Summer	Male	December	12	7	34.76		IF06	Winter	Female	April	9	7	35.29		IM10	Winter	Male	April	9	7	34.53
EF03	Summer	Female	December	12	8	34.7		DMO3	Summer	Male	December	12	8	34.64		IF06	Winter	Female	April	9	8	34.92		IM10	Winter	Male	April	9	8	33.66
EF03	Summer	Female	December	12	9	34.39		DMO3	Summer	Male	December	12	9	34.39		IF06	Winter	Female	April	9	9	34.79		IM10	Winter	Male	April	9	9	34.91
EF03	Summer	Female	December	12	10	34.26		DMO3	Summer	Male	December	12	10	34.51		IF06	Winter	Female	April	9	10	34.85		IM10	Winter	Male	April	9	10	34.41
EF03	Summer	Female	December	12	11	34.2		DMO3	Summer	Male	December	12	11	34.45		IF06	Winter	Female	April	9	11	35.29		IM10	Winter	Male	April	9	11	34.16
EF03	Summer	Female	December	12	12	33.51		DMO3	Summer	Male	December	12	12	34.7		IF06	Winter	Female	April	9	12	34.79		IM10	Winter	Male	April	9	12	34.78
EF03	Summer	Female	December	12	13	34.82		DMO3	Summer	Male	December	12	13	35.01		IF06	Winter	Female	April	9	13	34.42		IM10	Winter	Male	April	9	13	34.78
EF03	Summer	Female	December	12	14	34.39		DMO3	Summer	Male	December	12	14	34.76		IF06	Winter	Female	April	9	14	35.35		IM10	Winter	Male	April	9	14	34.72
EF03	Summer	Female	December	12	15	34.57		DMO3	Summer	Male	December	12	15	34.82		IF06	Winter	Female	April	9	15	34.85		IM10	Winter	Male	April	9	15	34.34
EF03	Summer	Female	December	12	16	34.57		DMO3	Summer	Male	December	12	16	34.14		IF06	Winter	Female	April	9	16	34.92		IM10	Winter	Male	April	9	16	35.09
EF03	Summer	Female	December	12	17	34.7		DMO3	Summer	Male	December	12	17	34.57		IF06	Winter	Female	April	9	17	35.1		IM10	Winter	Male	April	9	17	34.72
EF03	Summer	Female	December	12	18	34.76		DMO3	Summer	Male	December	12	18	34.57		IF06	Winter	Female	April	9	18	34.79		IM10	Winter	Male	April	9	18	34.47
EF03	Summer	Female	December	12	19	34.2		DMO3	Summer	Male	December	12	19	35.07		IF06	Winter	Female	April	9	19	34.92		IM10	Winter	Male	April	9	19	34.53
EF03	Summer	Female	December	12	20	34.95		DMO3	Summer	Male	December	12	20	35.07		IF06	Winter	Female	April	9	20	34.6		IM10	Winter	Male	April	9	20	34.91
EF03	Summer	Female	December	12	21	34.51		DMO3	Summer	Male	December	12	21	34.95		IF06	Winter	Female	April	9	21	34.54		IM10	Winter	Male	April	9	21	34.41
EF03	Summer	Female	December	12	22	34.7		DMO3	Summer	Male	December	12	22	34.7		IF06	Winter	Female	April	9	22	34.73		IM10	Winter	Male	April	9	22	34.34
EF03	Summer	Female	December	12	23	35.45		DMO3	Summer	Male	December	12	23	34.39		IF06	Winter	Female	April	9	23	34.79		IM10	Winter	Male	April	9	23	35.15
EF03	Summer	Female	December	12	24	34.45		DMO3	Summer	Male	December	12	24	34.88		IF06	Winter	Female	April	9	24	34.67		IM10	Winter	Male	April	9	24	34.78
EF03	Summer	Female	December	13	1	34.26		DMO3	Summer	Male	December	13	1	34.76		IF06	Winter	Female	April	10	1	34.79		IM10	Winter	Male	April	10	1	34.16
EF03	Summer	Female	December	13	2	34.32		DMO3	Summer	Male	December	13	2	35.26		IF06	Winter	Female	April	10	2	34.35		IM10	Winter	Male	April	10	2	34.47
EF03	Summer	Female	December	13	3	34.45		DMO3	Summer	Male	December	13	3	35.07		IF06	Winter	Female	April	10	3	34.42		IM10	Winter	Male	April	10	3	34.78
EF03	Summer	Female	December	13	4	34.64		DMO3	Summer	Male	December	13	4	35.01		IF06	Winter	Female	April	10	4	34.48		IM10	Winter	Male	April	10	4	35.09
EF03	Summer	Female	December	13	5	35.13		DMO3	Summer	Male	December	13	5	35.26		IF06	Winter	Female	April	10	5	35.04		IM10	Winter	Male	April	10	5	34.47
EF03	Summer	Female	December	13	6	34.39		DMO3	Summer	Male	December	13	6	35.01		IF06	Winter	Female	April	10	6	34.54		IM10	Winter	Male	April	10	6	34.84
EF03	Summer	Female	December	13	7	34.76		DMO3	Summer	Male	December	13	7	34.45		IF06	Winter	Female	April	10	7	34.48		IM10	Winter	Male	April	10	7	34.41
EF03	Summer	Female	December	13	8	34.88		DMO3	Summer	Male	December	13	8	35.07		IF06	Winter	Female	April	10	8	34.35		IM10	Winter	Male	April	10	8	34.41
EF03	Summer	Female	December	13	9	34.88		DMO3	Summer	Male	December	13	9	34.51		IF06	Winter	Female	April	10	9	34.42		IM10	Winter	Male	April	10	9	34.53
EF03	Summer	Female	December	13	10	35.13		DMO3	Summer	Male	December	13	10	34.7		IF06	Winter	Female	April	10	10	34.48		IM10	Winter	Male	April	10	10	34.66
EF03	Summer	Female	December	13	11	34.51		DMO3	Summer	Male	December	13	11	35.2		IF06	Winter	Female	April	10	11	34.29		IM10	Winter	Male	April	10	11	34.22
EF03	Summer	Female	December	13	12	34.88		DMO3	Summer	Male	December	13	12	34.95		IF06	Winter	Female	April	10	12	34.79		IM10	Winter	Male	April	10	12	34.97
EF03	Summer	Female	December	13	13	34.76		DMO3	Summer	Male	December	13	13	34.57		IF06	Winter	Female	April	10	13	34.23		IM10	Winter	Male	April	10	13	35.03
EF03	Summer	Female	December	13	14	34.7		DMO3	Summer	Male	December	13	14	34.45		IF06	Winter	Female	April	10	14	34.17		IM10	Winter	Male	April	10	14	34.47
EF03	Summer	Female	December	13	15	34.51		DMO3	Summer	Male	December	13	15	34.76		IF06	Winter	Female	April	10	15	34.67		IM10	Winter	Male	April	10	15	34.34
EF03	Summer	Female	December	13	16	34.7		DMO3	Summer	Male	December	13	16	34.64		IF06	Winter	Female	April	10	16	34.35		IM10	Winter	Male	April	10	16	34.22
EF03	Summer	Female	December	13	17	34.95		DMO3	Summer	Male	December	13	17	34.88		IF06	Winter	Female	April	10	17	34.29		IM10	Winter	Male	April	10	17	33.97
EF03	Summer	Female	December	13	18	34.7		DMO3	Summer	Male	December	13	18	34.95		IF06	Winter	Female	April	10	18	34.42		IM10	Winter	Male	April	10	18	33.91
EF03	Summer	Female	December	13	19	34.51		DMO3	Summer	Male	December	13	19	34.82		IF06	Winter	Female	April	10	19	34.54		IM10	Winter	Male	April	10	19	34.34
EF03	Summer	Female	December	13	20	34.45		DMO3	Summer	Male	December	13	20	34.57		IF06	Winter	Female	April	10	20	34.6		IM10	Winter	Male	April	10	20	34.41
EF03	Summer	Female	December	13	21	34.51		DMO3	Summer	Male	December	13	21	35.01		IF06	Winter	Female	April	10	21	34.35		IM10	Winter	Male	April	10	21	34.84
EF03	Summer	Female	December	13	22	34.7		DMO3	Summer	Male	December	13	22	34.2		IF06	Winter	Female	April	10	22	34.67		IM10	Winter	Male	April	10	22	34.53
EF03	Summer	Female	December	13	23	34.88		DMO3	Summer	Male	December	13	23	34.76		IF06	Winter	Female	April	10	23	34.35		IM10	Winter	Male	April	10	23	33.78
EF03	Summer	Female	December	13	24	34.39		DMO3	Summer	Male	December	13	24	34.95		IF06	Winter	Female	April	10	24	34.11		IM10	Winter	Male	April	10	24	34.28
EF03	Summer	Female	December	14	1	35.32		DMO3	Summer	Male	December	14	1	35.32		IF06	Winter	Female	April	11	1	34.11		IM10	Winter	Male	April	11	1	34.66
EF03	Summer	Female	December	14	2	34.2		DMO3	Summer	Male	December	14	2	34.88		IF06	Winter	Female	April	11	2	33.86		IM10	Winter	Male	April	11	2	34.66
EF03	Summer	Female	December	14	3	33.58		DMO3	Summer	Male	December	14	3	34.7		IF06	Winter	Female	April	11	3	33.61		IM10	Winter	Male	April	11	3	34.84
EF03	Summer	Female	December	14	4	34.51		DMO3	Summer	Male	December	14	4	34.82		IF06	Winter	Female	April	11	4	34.6		IM10	Winter	Male	April	11	4	34.03
EF03	Summer	Female	December	14	5	34.76		DMO3	Summer	Male	December	14	5	35.01		IF06	Winter	Female	April	11	5	33.79		IM10	Winter	Male	April	11	5	33.85
EF03	Summer	Female	December	14	6	34.64		DMO3	Summer	Male	December	14	6	34.64		IF06	Winter	Female	April	11	6	34.29		IM10	Winter	Male	April	11	6	34.22
EF03	Summer	Female	December	14	7	34.64		DMO3	Summer	Male	December	14	7	35.01		IF06	Winter	Female	April	11	7	34.79		IM10	Winter	Male	April	11	7	34.09
EF03	Summer	Female	December	14	8	34.64		DMO3	Summer	Male	December	14	8	34.39		IF06	Winter	Female	April	11	8	34.29		IM10	Winter	Male	April	11	8	34.53
EF03	Summer	Female	December	14	9	34.51		DMO3	Summer	Male	December	14	9	34.7		IF06	Winter	Female	April	11	9	34.6		IM10	Winter	Male	April	11	9	34.78
EF03	Summer	Female	December	14	10	35.01		DMO3	Summer	Male	December	14	10	34.88		IF06	Winter	Female	April	11	10	34.54		IM10	Winter	Male	April	11	10	34.22
EF03	Summer	Female	December	14	11	34.01		DMO3	Summer	Male	December	14	11	35.26		IF06	Winter	Female	April	11	11	34.17		IM10	Winter	Male	April	11	11	34.41
EF03	Summer	Female	December	14	12	34.7		DMO3	Summer	Male	December	14	12	34.95		IF06	Winter	Female	April	11	12	34.98		IM10	Winter	Male	April	11	12	34.22
EF03	Summer	Female	December	14	13	34.39		DMO3	Summer	Male	December	14	13	33.58		IF06	Winter	Female	April	11	13	34.23		IM10	Winter	Male	April	11	13	33.91
EF03	Summer	Female	December	14	14	36.44		DMO3	Summer	Male	December	14	14	34.2		IF06	Winter	Female	April	11	14	33.79		IM10	Winter	Male	April	11	14	33.1
EF03	Summer	Female	December	14	15	34.51		DMO3	Summer	Male	December	14	15	33.64		IF06	Winter	Female	April	11	15	33.36		IM10	Winter	Male	April	11	15	33.97
EF03	Summer	Female	December	14	16	34.26		DMO3	Summer	Male	December	14	16	34.64		IF06	Winter	Female	April	11	16	33.29		IM10	Winter	Male	April	11	16	33.16
EF03	Summer	Female	December	14	17	34.7		DMO3	Summer	Male	December	14	17	35.2		IF06	Winter	Female	April	11	17	34.42		IM10	Winter	Male	April	11	17	34.09
EF03	Summer	Female	December	14	18	34.39		DMO3	Summer	Male	December	14	18	35.07		IF06	Winter	Female	April	11	18	34.79		IM10	Winter	Male	April	11	18	34.47
EF03	Summer	Female	December	14	19	34.64		DMO3	Summer	Male	December	14	19	34.82		IF06	Winter	Female	April	11	19	34.92		IM10	Winter	Male	April	11	19	34.53
EF03	Summer	Female	December	14	20	34.51		DMO3	Summer	Male	December	14	20	34.82		IF06	Winter	Female	April	11	20	34.17		IM10	Winter	Male	April	11	20	34.22
EF03	Summer	Female	December	14	21	34.39		DMO3	Summer	Male	December	14	21	34.57		IF06	Winter	Female	April	11	21	33.23		IM10	Winter	Male	April	11	21	34.47
EF03	Summer	Female	December	14	22	34.88		DMO3	Summer	Male	December	14	22	33.64		IF06	Winter	Female	April	11	22	34.48		IM10	Winter	Male	April	11	22	34.97
EF03	Summer	Female	December	14	23	34.88		DMO3	Summer	Male	December	14	23	34.07		IF06	Winter	Female	April	11	23	34.54		IM10	Winter	Male	April	11	23	35.09
EF03	Summer	Female	December	14	24	34.64		DMO3	Summer	Male	December	14	24	35.01		IF06	Winter	Female	April	11	24	34.17		IM10	Winter	Male	April	11	24	35.28
EF03	Summer	Female	December	15	1	35.07		DMO3	Summer	Male	December	15	1	35.07		IF06	Winter	Female	April	12	1	34.17		IM10	Winter	Male	April	12	1	33.97
EF03	Summer	Female	December	15	2	34.76		DMO3	Summer	Male	December	15	2	34.95		IF06	Winter	Female	April	12	2	34.04		IM10	Winter	Male	April	12	2	34.53
EF03	Summer	Female	December	15	3	33.95		DMO3	Summer	Male	December	15	3	34.7		IF06	Winter	Female	April	12	3	33.67		IM10	Winter	Male	April	12	3	34.34
EF03	Summer	Female	December	15	4	34.51		DMO3	Summer	Male	December	15	4	35.07		IF06	Winter	Female	April	12	4	33.61		IM10	Winter	Male	April	12	4	35.03
EF03	Summer	Female	December	15	5	34.39		DMO3	Summer	Male	December	15	5	34.7		IF06	Winter	Female	April	12	5	34.92		IM10	Winter	Male	April	12	5	35.22
EF03	Summer	Female	December	15	6	35.07		DMO3	Summer	Male	December	15	6	35.13		IF06	Winter	Female	April	12	6	35.54		IM10	Winter	Male	April	12	6	35.28
EF03	Summer	Female	December	15	7	34.82		DMO3	Summer	Male	December	15	7	34.95		IF06	Winter	Female	April	12	7	35.54		IM10	Winter	Male	April	12	7	34.91
EF03	Summer	Female	December	15	8	34.95		DMO3	Summer	Male	December	15	8	34.07		IF06	Winter	Female	April	12	8	35.17		IM10	Winter	Male	April	12	8	35.4
EF03	Summer	Female	December	15	9	35.57		DMO3	Summer	Male	December	15	9	34.64		IF06	Winter	Female	April	12	9	34.79		IM10	Winter	Male	April	12	9	34.59
EF03	Summer	Female	December	15	10	34.32		DMO3	Summer	Male	December	15	10	35.13		IF06	Winter	Female	April	12	10	34.17		IM10	Winter	Male	April	12	10	35.28
EF03	Summer	Female	December	15	11	34.7		DMO3	Summer	Male	December	15	11	34.7		IF06	Winter	Female	April	12	11	34.29		IM10	Winter	Male	April	12	11	34.34
EF03	Summer	Female	December	15	12	34.64		DMO3	Summer	Male	December	15	12	34.95		IF06	Winter	Female	April	12	12	34.35		IM10	Winter	Male	April	12	12	34.59
EF03	Summer	Female	December	15	13	34.07		DMO3	Summer	Male	December	15	13	34.07		IF06	Winter	Female	April	12	13	34.42		IM10	Winter	Male	April	12	13	34.22
EF03	Summer	Female	December	15	14	36.69		DMO3	Summer	Male	December	15	14	34.76		IF06	Winter	Female	April	12	14	34.11		IM10	Winter	Male	April	12	14	34.09
EF03	Summer	Female	December	15	15	34.64		DMO3	Summer	Male	December	15	15	35.07		IF06	Winter	Female	April	12	15	34.23		IM10	Winter	Male	April	12	15	33.97
EF03	Summer	Female	December	15	16	34.76		DMO3	Summer	Male	December	15	16	34.95		IF06	Winter	Female	April	12	16	33.92		IM10	Winter	Male	April	12	16	34.84
EF03	Summer	Female	December	15	17	34.76		DMO3	Summer	Male	December	15	17	34.64		IF06	Winter	Female	April	12	17	33.48		IM10	Winter	Male	April	12	17	35.03
EF03	Summer	Female	December	15	18	35.76		DMO3	Summer	Male	December	15	18	34.88		IF06	Winter	Female	April	12	18	34.42		IM10	Winter	Male	April	12	18	35.15
EF03	Summer	Female	December	15	19	35.13		DMO3	Summer	Male	December	15	19	34.82		IF06	Winter	Female	April	12	19	34.92		IM10	Winter	Male	April	12	19	33.85
EF03	Summer	Female	December	15	20	35.01		DMO3	Summer	Male	December	15	20	35.01		IF06	Winter	Female	April	12	20	34.04		IM10	Winter	Male	April	12	20	35.03
EF03	Summer	Female	December	15	21	35.01		DMO3	Summer	Male	December	15	21	34.64		IF06	Winter	Female	April	12	21	34.67		IM10	Winter	Male	April	12	21	35.09
EF03	Summer	Female	December	15	22	34.76		DMO3	Summer	Male	December	15	22	34.32		IF06	Winter	Female	April	12	22	34.42		IM10	Winter	Male	April	12	22	34.84
EF03	Summer	Female	December	15	23	35.32		DMO3	Summer	Male	December	15	23	34.64		IF06	Winter	Female	April	12	23	34.04		IM10	Winter	Male	April	12	23	34.66
EF03	Summer	Female	December	15	24	36.82		DMO3	Summer	Male	December	15	24	35.26		IF06	Winter	Female	April	12	24	33.98		IM10	Winter	Male	April	12	24	35.03
EF03	Summer	Female	December	16	1	35.45		DMO3	Summer	Male	December	16	1	35.32		IF06	Winter	Female	April	13	1	33.92		IM10	Winter	Male	April	13	1	34.28
EF03	Summer	Female	December	16	2	34.14		DMO3	Summer	Male	December	16	2	34.95		IF06	Winter	Female	April	13	2	34.17		IM10	Winter	Male	April	13	2	35.03
EF03	Summer	Female	December	16	3	34.51		DMO3	Summer	Male	December	16	3	34.76		IF06	Winter	Female	April	13	3	34.29		IM10	Winter	Male	April	13	3	34.59
EF03	Summer	Female	December	16	4	36.44		DMO3	Summer	Male	December	16	4	34.64		IF06	Winter	Female	April	13	4	34.23		IM10	Winter	Male	April	13	4	35.22
EF03	Summer	Female	December	16	5	34.51		DMO3	Summer	Male	December	16	5	34.88		IF06	Winter	Female	April	13	5	33.86		IM10	Winter	Male	April	13	5	34.72
EF03	Summer	Female	December	16	6	34.51		DMO3	Summer	Male	December	16	6	33.82		IF06	Winter	Female	April	13	6	34.11		IM10	Winter	Male	April	13	6	34.03
EF03	Summer	Female	December	16	7	34.51		DMO3	Summer	Male	December	16	7	35.01		IF06	Winter	Female	April	13	7	34.79		IM10	Winter	Male	April	13	7	33.91
EF03	Summer	Female	December	16	8	35.26		DMO3	Summer	Male	December	16	8	35.07		IF06	Winter	Female	April	13	8	34.98		IM10	Winter	Male	April	13	8	34.09
EF03	Summer	Female	December	16	9	34.26		DMO3	Summer	Male	December	16	9	33.26		IF06	Winter	Female	April	13	9	34.29		IM10	Winter	Male	April	13	9	34.16
EF03	Summer	Female	December	16	10	34.01		DMO3	Summer	Male	December	16	10	34.32		IF06	Winter	Female	April	13	10	35.29		IM10	Winter	Male	April	13	10	34.34
EF03	Summer	Female	December	16	11	34.01		DMO3	Summer	Male	December	16	11	34.39		IF06	Winter	Female	April	13	11	35.41		IM10	Winter	Male	April	13	11	34.09
EF03	Summer	Female	December	16	12	35.63		DMO3	Summer	Male	December	16	12	34.64		IF06	Winter	Female	April	13	12	35.17		IM10	Winter	Male	April	13	12	34.34
EF03	Summer	Female	December	16	13	34.32		DMO3	Summer	Male	December	16	13	34.57		IF06	Winter	Female	April	13	13	34.79		IM10	Winter	Male	April	13	13	34.97
EF03	Summer	Female	December	16	14	34.07		DMO3	Summer	Male	December	16	14	35.13		IF06	Winter	Female	April	13	14	35.23		IM10	Winter	Male	April	13	14	34.16
EF03	Summer	Female	December	16	15	34.7		DMO3	Summer	Male	December	16	15	34.82		IF06	Winter	Female	April	13	15	33.42		IM10	Winter	Male	April	13	15	34.97
EF03	Summer	Female	December	16	16	34.64		DMO3	Summer	Male	December	16	16	34.76		IF06	Winter	Female	April	13	16	35.04		IM10	Winter	Male	April	13	16	34.66
EF03	Summer	Female	December	16	17	34.64		DMO3	Summer	Male	December	16	17	35.32		IF06	Winter	Female	April	13	17	35.23		IM10	Winter	Male	April	13	17	34.91
EF03	Summer	Female	December	16	18	35.38		DMO3	Summer	Male	December	16	18	34.82		IF06	Winter	Female	April	13	18	35.35		IM10	Winter	Male	April	13	18	34.53
EF03	Summer	Female	December	16	19	35.26		DMO3	Summer	Male	December	16	19	34.88		IF06	Winter	Female	April	13	19	33.86		IM10	Winter	Male	April	13	19	34.66
EF03	Summer	Female	December	16	20	35.2		DMO3	Summer	Male	December	16	20	34.82		IF06	Winter	Female	April	13	20	34.98		IM10	Winter	Male	April	13	20	35.03
EF03	Summer	Female	December	16	21	35.32		DMO3	Summer	Male	December	16	21	34.57		IF06	Winter	Female	April	13	21	35.17		IM10	Winter	Male	April	13	21	34.34
EF03	Summer	Female	December	16	22	34.88		DMO3	Summer	Male	December	16	22	35.2		IF06	Winter	Female	April	13	22	35.29		IM10	Winter	Male	April	13	22	34.91
EF03	Summer	Female	December	16	23	34.95		DMO3	Summer	Male	December	16	23	35.26		IF06	Winter	Female	April	13	23	34.54		IM10	Winter	Male	April	13	23	34.09
EF03	Summer	Female	December	16	24	35.07		DMO3	Summer	Male	December	16	24	34.45		IF06	Winter	Female	April	13	24	35.54		IM10	Winter	Male	April	13	24	34.78
EF03	Summer	Female	December	17	1	34.57		DMO3	Summer	Male	December	17	1	34.64		IF06	Winter	Female	April	14	1	33.73		IM10	Winter	Male	April	14	1	34.97
EF03	Summer	Female	December	17	2	34.7		DMO3	Summer	Male	December	17	2	34.7		IF06	Winter	Female	April	14	2	34.6		IM10	Winter	Male	April	14	2	34.72
EF03	Summer	Female	December	17	3	35.2		DMO3	Summer	Male	December	17	3	34.76		IF06	Winter	Female	April	14	3	35.1		IM10	Winter	Male	April	14	3	34.59
EF03	Summer	Female	December	17	4	34.32		DMO3	Summer	Male	December	17	4	35.63		IF06	Winter	Female	April	14	4	33.73		IM10	Winter	Male	April	14	4	33.78
EF03	Summer	Female	December	17	5	34.57		DMO3	Summer	Male	December	17	5	35.07		IF06	Winter	Female	April	14	5	33.92		IM10	Winter	Male	April	14	5	33.28
EF03	Summer	Female	December	17	6	34.26		DMO3	Summer	Male	December	17	6	35.26		IF06	Winter	Female	April	14	6	35.23		IM10	Winter	Male	April	14	6	33.35
EF03	Summer	Female	December	17	7	34.14		DMO3	Summer	Male	December	17	7	34.95		IF06	Winter	Female	April	14	7	34.11		IM10	Winter	Male	April	14	7	33.85
EF03	Summer	Female	December	17	8	34.51		DMO3	Summer	Male	December	17	8	34.88		IF06	Winter	Female	April	14	8	34.29		IM10	Winter	Male	April	14	8	34.41
EF03	Summer	Female	December	17	9	34.64		DMO3	Summer	Male	December	17	9	34.82		IF06	Winter	Female	April	14	9	33.54		IM10	Winter	Male	April	14	9	34.03
EF03	Summer	Female	December	17	10	34.57		DMO3	Summer	Male	December	17	10	34.76		IF06	Winter	Female	April	14	10	34.6		IM10	Winter	Male	April	14	10	33.6
EF03	Summer	Female	December	17	11	34.39		DMO3	Summer	Male	December	17	11	34.76		IF06	Winter	Female	April	14	11	35.23		IM10	Winter	Male	April	14	11	33.22
EF03	Summer	Female	December	17	12	34.32		DMO3	Summer	Male	December	17	12	34.82		IF06	Winter	Female	April	14	12	35.35		IM10	Winter	Male	April	14	12	34.16
EF03	Summer	Female	December	17	13	34.45		DMO3	Summer	Male	December	17	13	34.76		IF06	Winter	Female	April	14	13	35.1		IM10	Winter	Male	April	14	13	34.97
EF03	Summer	Female	December	17	14	34.2		DMO3	Summer	Male	December	17	14	34.32		IF06	Winter	Female	April	14	14	34.73		IM10	Winter	Male	April	14	14	35.15
EF03	Summer	Female	December	17	15	34.32		DMO3	Summer	Male	December	17	15	34.2		IF06	Winter	Female	April	14	15	33.98		IM10	Winter	Male	April	14	15	33.6
EF03	Summer	Female	December	17	16	32.33		DMO3	Summer	Male	December	17	16	34.07		IF06	Winter	Female	April	14	16	34.54		IM10	Winter	Male	April	14	16	34.53
EF03	Summer	Female	December	17	17	34.07		DMO3	Summer	Male	December	17	17	35.01		IF06	Winter	Female	April	14	17	35.17		IM10	Winter	Male	April	14	17	34.03
EF03	Summer	Female	December	17	18	33.51		DMO3	Summer	Male	December	17	18	34.95		IF06	Winter	Female	April	14	18	34.54		IM10	Winter	Male	April	14	18	34.97
EF03	Summer	Female	December	17	19	34.64		DMO3	Summer	Male	December	17	19	34.14		IF06	Winter	Female	April	14	19	35.17		IM10	Winter	Male	April	14	19	34.97
EF03	Summer	Female	December	17	20	35.07		DMO3	Summer	Male	December	17	20	34.57		IF06	Winter	Female	April	14	20	35.04		IM10	Winter	Male	April	14	20	34.03
EF03	Summer	Female	December	17	21	34.88		DMO3	Summer	Male	December	17	21	34.39		IF06	Winter	Female	April	14	21	35.66		IM10	Winter	Male	April	14	21	34.97
EF03	Summer	Female	December	17	22	35.45		DMO3	Summer	Male	December	17	22	34.82		IF06	Winter	Female	April	14	22	34.48		IM10	Winter	Male	April	14	22	35.22
EF03	Summer	Female	December	17	23	35.01		DMO3	Summer	Male	December	17	23	34.7		IF06	Winter	Female	April	14	23	35.48		IM10	Winter	Male	April	14	23	33.91
EF03	Summer	Female	December	17	24	34.88		DMO3	Summer	Male	December	17	24	34.45		IF06	Winter	Female	April	14	24	35.04		IM10	Winter	Male	April	14	24	34.72
EF03	Summer	Female	December	18	1	35.01		DMO3	Summer	Male	December	18	1	34.39		IF06	Winter	Female	April	15	1	33.61		IM10	Winter	Male	April	15	1	34.28
EF03	Summer	Female	December	18	2	35.38		DMO3	Summer	Male	December	18	2	34.76		IF06	Winter	Female	April	15	2	34.73		IM10	Winter	Male	April	15	2	34.22
EF03	Summer	Female	December	18	3	35.2		DMO3	Summer	Male	December	18	3	34.57		IF06	Winter	Female	April	15	3	33.98		IM10	Winter	Male	April	15	3	32.79
EF03	Summer	Female	December	18	4	33.95		DMO3	Summer	Male	December	18	4	34.76		IF06	Winter	Female	April	15	4	34.17		IM10	Winter	Male	April	15	4	34.22
EF03	Summer	Female	December	18	5	34.45		DMO3	Summer	Male	December	18	5	34.88		IF06	Winter	Female	April	15	5	35.1		IM10	Winter	Male	April	15	5	34.41
EF03	Summer	Female	December	18	6	34.2		DMO3	Summer	Male	December	18	6	34.82		IF06	Winter	Female	April	15	6	35.04		IM10	Winter	Male	April	15	6	34.78
EF03	Summer	Female	December	18	7	33.64		DMO3	Summer	Male	December	18	7	34.51		IF06	Winter	Female	April	15	7	35.17		IM10	Winter	Male	April	15	7	34.72
EF03	Summer	Female	December	18	8	34.64		DMO3	Summer	Male	December	18	8	34.7		IF06	Winter	Female	April	15	8	35.98		IM10	Winter	Male	April	15	8	35.65
EF03	Summer	Female	December	18	9	35.01		DMO3	Summer	Male	December	18	9	34.7		IF06	Winter	Female	April	15	9	34.11		IM10	Winter	Male	April	15	9	34.97
EF03	Summer	Female	December	18	10	34.95		DMO3	Summer	Male	December	18	10	34.7		IF06	Winter	Female	April	15	10	35.17		IM10	Winter	Male	April	15	10	34.66
EF03	Summer	Female	December	18	11	33.82		DMO3	Summer	Male	December	18	11	34.64		IF06	Winter	Female	April	15	11	35.41		IM10	Winter	Male	April	15	11	34.47
EF03	Summer	Female	December	18	12	34.07		DMO3	Summer	Male	December	18	12	34.7		IF06	Winter	Female	April	15	12	35.23		IM10	Winter	Male	April	15	12	34.16
EF03	Summer	Female	December	18	13	34.64		DMO3	Summer	Male	December	18	13	34.64		IF06	Winter	Female	April	15	13	34.98		IM10	Winter	Male	April	15	13	35.28
EF03	Summer	Female	December	18	14	34.64		DMO3	Summer	Male	December	18	14	34.51		IF06	Winter	Female	April	15	14	34.48		IM10	Winter	Male	April	15	14	35.4
EF03	Summer	Female	December	18	15	34.76		DMO3	Summer	Male	December	18	15	34.32		IF06	Winter	Female	April	15	15	35.1		IM10	Winter	Male	April	15	15	34.84
EF03	Summer	Female	December	18	16	35.13		DMO3	Summer	Male	December	18	16	34.45		IF06	Winter	Female	April	15	16	35.29		IM10	Winter	Male	April	15	16	34.78
EF03	Summer	Female	December	18	17	34.82		DMO3	Summer	Male	December	18	17	34.7		IF06	Winter	Female	April	15	17	34.35		IM10	Winter	Male	April	15	17	35.03
EF03	Summer	Female	December	18	18	34.39		DMO3	Summer	Male	December	18	18	34.76		IF06	Winter	Female	April	15	18	35.1		IM10	Winter	Male	April	15	18	34.03
EF03	Summer	Female	December	18	19	35.32		DMO3	Summer	Male	December	18	19	34.82		IF06	Winter	Female	April	15	19	34.79		IM10	Winter	Male	April	15	19	35.09
EF03	Summer	Female	December	18	20	35.07		DMO3	Summer	Male	December	18	20	34.64		IF06	Winter	Female	April	15	20	35.1		IM10	Winter	Male	April	15	20	34.78
EF03	Summer	Female	December	18	21	34.95		DMO3	Summer	Male	December	18	21	34.45		IF06	Winter	Female	April	15	21	35.29		IM10	Winter	Male	April	15	21	34.78
EF03	Summer	Female	December	18	22	35.13		DMO3	Summer	Male	December	18	22	34.7		IF06	Winter	Female	April	15	22	35.29		IM10	Winter	Male	April	15	22	34.59
EF03	Summer	Female	December	18	23	34.76		DMO3	Summer	Male	December	18	23	34.57		IF06	Winter	Female	April	15	23	34.42		IM10	Winter	Male	April	15	23	34.66
EF03	Summer	Female	December	18	24	35.26		DMO3	Summer	Male	December	18	24	34.88		IF06	Winter	Female	April	15	24	34.04		IM10	Winter	Male	April	15	24	34.66
EF03	Summer	Female	December	19	1	35.26		DMO3	Summer	Male	December	19	1	34.76		IF06	Winter	Female	April	16	1	34.42		IM10	Winter	Male	April	16	1	33.03
EF03	Summer	Female	December	19	2	34.51		DMO3	Summer	Male	December	19	2	34.7		IF06	Winter	Female	April	16	2	34.54		IM10	Winter	Male	April	16	2	34.84
EF03	Summer	Female	December	19	3	35.01		DMO3	Summer	Male	December	19	3	34.7		IF06	Winter	Female	April	16	3	34.85		IM10	Winter	Male	April	16	3	34.22
EF03	Summer	Female	December	19	4	34.64		DMO3	Summer	Male	December	19	4	34.7		IF06	Winter	Female	April	16	4	35.1		IM10	Winter	Male	April	16	4	34.97
EF03	Summer	Female	December	19	5	35.32		DMO3	Summer	Male	December	19	5	34.01		IF06	Winter	Female	April	16	5	33.92		IM10	Winter	Male	April	16	5	35.09
EF03	Summer	Female	December	19	6	35.2		DMO3	Summer	Male	December	19	6	34.45		IF06	Winter	Female	April	16	6	34.98		IM10	Winter	Male	April	16	6	35.15
EF03	Summer	Female	December	19	7	34.82		DMO3	Summer	Male	December	19	7	34.39		IF06	Winter	Female	April	16	7	35.6		IM10	Winter	Male	April	16	7	34.59
EF03	Summer	Female	December	19	8	34.51		DMO3	Summer	Male	December	19	8	34.57		IF06	Winter	Female	April	16	8	35.23		IM10	Winter	Male	April	16	8	35.09
EF03	Summer	Female	December	19	9	33.89		DMO3	Summer	Male	December	19	9	34.88		IF06	Winter	Female	April	16	9	35.04		IM10	Winter	Male	April	16	9	31.97
EF03	Summer	Female	December	19	10	34.07		DMO3	Summer	Male	December	19	10	35.07		IF06	Winter	Female	April	16	10	33.04		IM10	Winter	Male	April	16	10	34.47
EF03	Summer	Female	December	19	11	34.51		DMO3	Summer	Male	December	19	11	34.51		IF06	Winter	Female	April	16	11	34.73		IM10	Winter	Male	April	16	11	34.41
EF03	Summer	Female	December	19	12	34.26		DMO3	Summer	Male	December	19	12	34.64		IF06	Winter	Female	April	16	12	35.54		IM10	Winter	Male	April	16	12	35.03
EF03	Summer	Female	December	19	13	34.2		DMO3	Summer	Male	December	19	13	34.82		IF06	Winter	Female	April	16	13	35.17		IM10	Winter	Male	April	16	13	35.15
EF03	Summer	Female	December	19	14	34.45		DMO3	Summer	Male	December	19	14	34.95		IF06	Winter	Female	April	16	14	35.17		IM10	Winter	Male	April	16	14	34.91
EF03	Summer	Female	December	19	15	34.51		DMO3	Summer	Male	December	19	15	34.57		IF06	Winter	Female	April	16	15	34.48		IM10	Winter	Male	April	16	15	34.09
EF03	Summer	Female	December	19	16	34.64		DMO3	Summer	Male	December	19	16	35.45		IF06	Winter	Female	April	16	16	34.73		IM10	Winter	Male	April	16	16	34.03
EF03	Summer	Female	December	19	17	35.01		DMO3	Summer	Male	December	19	17	34.7		IF06	Winter	Female	April	16	17	35.23		IM10	Winter	Male	April	16	17	34.91
EF03	Summer	Female	December	19	18	34.88		DMO3	Summer	Male	December	19	18	34.64		IF06	Winter	Female	April	16	18	35.04		IM10	Winter	Male	April	16	18	34.34
EF03	Summer	Female	December	19	19	34.51		DMO3	Summer	Male	December	19	19	34.76		IF06	Winter	Female	April	16	19	35.41		IM10	Winter	Male	April	16	19	34.41
EF03	Summer	Female	December	19	20	34.57		DMO3	Summer	Male	December	19	20	34.88		IF06	Winter	Female	April	16	20	35.1		IM10	Winter	Male	April	16	20	34.91
EF03	Summer	Female	December	19	21	34.57		DMO3	Summer	Male	December	19	21	34.7		IF06	Winter	Female	April	16	21	34.92		IM10	Winter	Male	April	16	21	33.78
EF03	Summer	Female	December	19	22	33.58		DMO3	Summer	Male	December	19	22	34.82		IF06	Winter	Female	April	16	22	35.04		IM10	Winter	Male	April	16	22	34.78
EF03	Summer	Female	December	19	23	34.7		DMO3	Summer	Male	December	19	23	35.07		IF06	Winter	Female	April	16	23	35.04		IM10	Winter	Male	April	16	23	35.09
EF03	Summer	Female	December	19	24	34.82		DMO3	Summer	Male	December	19	24	35.26		IF06	Winter	Female	April	16	24	34.92		IM10	Winter	Male	April	16	24	34.72
EF03	Summer	Female	December	20	1	34.88		DMO3	Summer	Male	December	20	1	36.07		IF06	Winter	Female	April	17	1	34.92		IM10	Winter	Male	April	17	1	34.97
EF03	Summer	Female	December	20	2	34.64		DMO3	Summer	Male	December	20	2	35.76		IF06	Winter	Female	April	17	2	34.79		IM10	Winter	Male	April	17	2	34.47
EF03	Summer	Female	December	20	3	34.82		DMO3	Summer	Male	December	20	3	35.2		IF06	Winter	Female	April	17	3	34.98		IM10	Winter	Male	April	17	3	34.59
EF03	Summer	Female	December	20	4	34.82		DMO3	Summer	Male	December	20	4	35.69		IF06	Winter	Female	April	17	4	35.17		IM10	Winter	Male	April	17	4	34.78
EF03	Summer	Female	December	20	5	34.51		DMO3	Summer	Male	December	20	5	35.69		IF06	Winter	Female	April	17	5	34.92		IM10	Winter	Male	April	17	5	32.79
EF03	Summer	Female	December	20	6	34.45		DMO3	Summer	Male	December	20	6	36.88		IF06	Winter	Female	April	17	6	34.67		IM10	Winter	Male	April	17	6	33.41
EF03	Summer	Female	December	20	7	34.7		DMO3	Summer	Male	December	20	7	35.13		IF06	Winter	Female	April	17	7	34.6		IM10	Winter	Male	April	17	7	33.78
EF03	Summer	Female	December	20	8	34.82		DMO3	Summer	Male	December	20	8	34.45		IF06	Winter	Female	April	17	8	35.04		IM10	Winter	Male	April	17	8	34.72
EF03	Summer	Female	December	20	9	34.95		DMO3	Summer	Male	December	20	9	34.39		IF06	Winter	Female	April	17	9	35.29		IM10	Winter	Male	April	17	9	35.22
EF03	Summer	Female	December	20	10	35.13		DMO3	Summer	Male	December	20	10	34.39		IF06	Winter	Female	April	17	10	35.04		IM10	Winter	Male	April	17	10	34.22
EF03	Summer	Female	December	20	11	34.82		DMO3	Summer	Male	December	20	11	35.63		IF06	Winter	Female	April	17	11	34.6		IM10	Winter	Male	April	17	11	35.15
EF03	Summer	Female	December	20	12	34.95		DMO3	Summer	Male	December	20	12	35.13		IF06	Winter	Female	April	17	12	34.35		IM10	Winter	Male	April	17	12	34.34
EF03	Summer	Female	December	20	13	34.82		DMO3	Summer	Male	December	20	13	34.32		IF06	Winter	Female	April	17	13	34.73		IM10	Winter	Male	April	17	13	34.34
EF03	Summer	Female	December	20	14	35.32		DMO3	Summer	Male	December	20	14	34.45		IF06	Winter	Female	April	17	14	35.1		IM10	Winter	Male	April	17	14	34.97
EF03	Summer	Female	December	20	15	35.45		DMO3	Summer	Male	December	20	15	34.39		IF06	Winter	Female	April	17	15	33.48		IM10	Winter	Male	April	17	15	33.16
EF03	Summer	Female	December	20	16	35.01		DMO3	Summer	Male	December	20	16	34.57		IF06	Winter	Female	April	17	16	33.86		IM10	Winter	Male	April	17	16	33.66
EF03	Summer	Female	December	20	17	35.07		DMO3	Summer	Male	December	20	17	34.51		IF06	Winter	Female	April	17	17	34.17		IM10	Winter	Male	April	17	17	33.6
EF03	Summer	Female	December	20	18	35.13		DMO3	Summer	Male	December	20	18	34.45		IF06	Winter	Female	April	17	18	34.11		IM10	Winter	Male	April	17	18	34.09
EF03	Summer	Female	December	20	19	35.32		DMO3	Summer	Male	December	20	19	34.7		IF06	Winter	Female	April	17	19	34.42		IM10	Winter	Male	April	17	19	34.47
EF03	Summer	Female	December	20	20	35.07		DMO3	Summer	Male	December	20	20	34.76		IF06	Winter	Female	April	17	20	34.92		IM10	Winter	Male	April	17	20	34.53
EF03	Summer	Female	December	20	21	34.39		DMO3	Summer	Male	December	20	21	34.57		IF06	Winter	Female	April	17	21	35.29		IM10	Winter	Male	April	17	21	35.28
EF03	Summer	Female	December	20	22	34.88		DMO3	Summer	Male	December	20	22	34.57		IF06	Winter	Female	April	17	22	34.29		IM10	Winter	Male	April	17	22	35.4
EF03	Summer	Female	December	20	23	34.95		DMO3	Summer	Male	December	20	23	34.51		IF06	Winter	Female	April	17	23	34.85		IM10	Winter	Male	April	17	23	34.03
EF03	Summer	Female	December	20	24	34.95		DMO3	Summer	Male	December	20	24	34.7		IF06	Winter	Female	April	17	24	34.92		IM10	Winter	Male	April	17	24	34.59
EF03	Summer	Female	December	21	1	34.88		DMO3	Summer	Male	December	21	1	34.7		IF06	Winter	Female	April	18	1	35.48		IM10	Winter	Male	April	18	1	34.47
EF03	Summer	Female	December	21	2	34.76		DMO3	Summer	Male	December	21	2	34.64		IF06	Winter	Female	April	18	2	35.35		IM10	Winter	Male	April	18	2	35.22
EF03	Summer	Female	December	21	3	34.7		DMO3	Summer	Male	December	21	3	34.82		IF06	Winter	Female	April	18	3	34.67		IM10	Winter	Male	April	18	3	34.47
EF03	Summer	Female	December	21	4	35.13		DMO3	Summer	Male	December	21	4	35.38		IF06	Winter	Female	April	18	4	34.17		IM10	Winter	Male	April	18	4	34.78
EF03	Summer	Female	December	21	5	34.76		DMO3	Summer	Male	December	21	5	34.76		IF06	Winter	Female	April	18	5	34.85		IM10	Winter	Male	April	18	5	33.16
EF03	Summer	Female	December	21	6	34.7		DMO3	Summer	Male	December	21	6	34.32		IF06	Winter	Female	April	18	6	34.29		IM10	Winter	Male	April	18	6	34.03
EF03	Summer	Female	December	21	7	35.45		DMO3	Summer	Male	December	21	7	34.51		IF06	Winter	Female	April	18	7	34.17		IM10	Winter	Male	April	18	7	34.47
EF03	Summer	Female	December	21	8	34.95		DMO3	Summer	Male	December	21	8	34.64		IF06	Winter	Female	April	18	8	34.73		IM10	Winter	Male	April	18	8	34.47
EF03	Summer	Female	December	21	9	34.82		DMO3	Summer	Male	December	21	9	35.76		IF06	Winter	Female	April	18	9	34.73		IM10	Winter	Male	April	18	9	34.53
EF03	Summer	Female	December	21	10	34.76		DMO3	Summer	Male	December	21	10	35.26		IF06	Winter	Female	April	18	10	34.98		IM10	Winter	Male	April	18	10	34.28
EF03	Summer	Female	December	21	11	34.2		DMO3	Summer	Male	December	21	11	34.82		IF06	Winter	Female	April	18	11	34.11		IM10	Winter	Male	April	18	11	34.53
EF03	Summer	Female	December	21	12	34.51		DMO3	Summer	Male	December	21	12	34.82		IF06	Winter	Female	April	18	12	34.92		IM10	Winter	Male	April	18	12	34.47
EF03	Summer	Female	December	21	13	34.64		DMO3	Summer	Male	December	21	13	34.2		IF06	Winter	Female	April	18	13	34.6		IM10	Winter	Male	April	18	13	34.91
EF03	Summer	Female	December	21	14	34.76		DMO3	Summer	Male	December	21	14	34.2		IF06	Winter	Female	April	18	14	34.48		IM10	Winter	Male	April	18	14	32.6
EF03	Summer	Female	December	21	15	34.14		DMO3	Summer	Male	December	21	15	34.26		IF06	Winter	Female	April	18	15	34.29		IM10	Winter	Male	April	18	15	33.66
EF03	Summer	Female	December	21	16	34.57		DMO3	Summer	Male	December	21	16	35.51		IF06	Winter	Female	April	18	16	34.23		IM10	Winter	Male	April	18	16	34.84
EF03	Summer	Female	December	21	17	35.07		DMO3	Summer	Male	December	21	17	34.64		IF06	Winter	Female	April	18	17	34.73		IM10	Winter	Male	April	18	17	33.6
EF03	Summer	Female	December	21	18	34.76		DMO3	Summer	Male	December	21	18	34.45		IF06	Winter	Female	April	18	18	34.54		IM10	Winter	Male	April	18	18	33.66
EF03	Summer	Female	December	21	19	35.01		DMO3	Summer	Male	December	21	19	34.2		IF06	Winter	Female	April	18	19	33.67		IM10	Winter	Male	April	18	19	33.47
EF03	Summer	Female	December	21	20	34.64		DMO3	Summer	Male	December	21	20	34.2		IF06	Winter	Female	April	18	20	34.92		IM10	Winter	Male	April	18	20	33.35
EF03	Summer	Female	December	21	21	34.01		DMO3	Summer	Male	December	21	21	36.26		IF06	Winter	Female	April	18	21	34.92		IM10	Winter	Male	April	18	21	34.66
EF03	Summer	Female	December	21	22	35.07		DMO3	Summer	Male	December	21	22	34.82		IF06	Winter	Female	April	18	22	35.35		IM10	Winter	Male	April	18	22	34.34
EF03	Summer	Female	December	21	23	35.69		DMO3	Summer	Male	December	21	23	34.26		IF06	Winter	Female	April	18	23	34.48		IM10	Winter	Male	April	18	23	35.03
EF03	Summer	Female	December	21	24	35.26		DMO3	Summer	Male	December	21	24	34.07		IF06	Winter	Female	April	18	24	34.73		IM10	Winter	Male	April	18	24	34.09
EF03	Summer	Female	December	22	1	35.45		DMO3	Summer	Male	December	22	1	33.7		IF06	Winter	Female	April	19	1	34.98		IM10	Winter	Male	April	19	1	32.91
EF03	Summer	Female	December	22	2	35.63		DMO3	Summer	Male	December	22	2	33.95		IF06	Winter	Female	April	19	2	34.79		IM10	Winter	Male	April	19	2	34.72
EF03	Summer	Female	December	22	3	35.38		DMO3	Summer	Male	December	22	3	34.07		IF06	Winter	Female	April	19	3	34.54		IM10	Winter	Male	April	19	3	34.28
EF03	Summer	Female	December	22	4	35.13		DMO3	Summer	Male	December	22	4	34.51		IF06	Winter	Female	April	19	4	35.17		IM10	Winter	Male	April	19	4	34.91
EF03	Summer	Female	December	22	5	34.95		DMO3	Summer	Male	December	22	5	34.57		IF06	Winter	Female	April	19	5	35.6		IM10	Winter	Male	April	19	5	34.97
EF03	Summer	Female	December	22	6	35.01		DMO3	Summer	Male	December	22	6	34.32		IF06	Winter	Female	April	19	6	34.85		IM10	Winter	Male	April	19	6	32.6
EF03	Summer	Female	December	22	7	35.2		DMO3	Summer	Male	December	22	7	33.95		IF06	Winter	Female	April	19	7	35.23		IM10	Winter	Male	April	19	7	34.66
EF03	Summer	Female	December	22	8	33.7		DMO3	Summer	Male	December	22	8	35.2		IF06	Winter	Female	April	19	8	34.6		IM10	Winter	Male	April	19	8	35.03
EF03	Summer	Female	December	22	9	34.82		DMO3	Summer	Male	December	22	9	34.64		IF06	Winter	Female	April	19	9	34.73		IM10	Winter	Male	April	19	9	34.34
EF03	Summer	Female	December	22	10	34.82		DMO3	Summer	Male	December	22	10	34.45		IF06	Winter	Female	April	19	10	34.48		IM10	Winter	Male	April	19	10	34.47
EF03	Summer	Female	December	22	11	35.13		DMO3	Summer	Male	December	22	11	33.95		IF06	Winter	Female	April	19	11	34.73		IM10	Winter	Male	April	19	11	34.97
EF03	Summer	Female	December	22	12	34.32		DMO3	Summer	Male	December	22	12	33.95		IF06	Winter	Female	April	19	12	35.04		IM10	Winter	Male	April	19	12	32.54
EF03	Summer	Female	December	22	13	34.39		DMO3	Summer	Male	December	22	13	34.39		IF06	Winter	Female	April	19	13	34.92		IM10	Winter	Male	April	19	13	34.41
EF03	Summer	Female	December	22	14	34.64		DMO3	Summer	Male	December	22	14	34.26		IF06	Winter	Female	April	19	14	35.04		IM10	Winter	Male	April	19	14	34.47
EF03	Summer	Female	December	22	15	34.2		DMO3	Summer	Male	December	22	15	34.64		IF06	Winter	Female	April	19	15	34.42		IM10	Winter	Male	April	19	15	34.34
EF03	Summer	Female	December	22	16	34.39		DMO3	Summer	Male	December	22	16	34.7		IF06	Winter	Female	April	19	16	34.11		IM10	Winter	Male	April	19	16	33.97
EF03	Summer	Female	December	22	17	34.82		DMO3	Summer	Male	December	22	17	33.95		IF06	Winter	Female	April	19	17	34.79		IM10	Winter	Male	April	19	17	34.72
EF03	Summer	Female	December	22	18	34.82		DMO3	Summer	Male	December	22	18	33.76		IF06	Winter	Female	April	19	18	34.85		IM10	Winter	Male	April	19	18	34.41
EF03	Summer	Female	December	22	19	34.76		DMO3	Summer	Male	December	22	19	34.07		IF06	Winter	Female	April	19	19	34.67		IM10	Winter	Male	April	19	19	32.41
EF03	Summer	Female	December	22	20	34.32		DMO3	Summer	Male	December	22	20	34.95		IF06	Winter	Female	April	19	20	34.29		IM10	Winter	Male	April	19	20	34.09
EF03	Summer	Female	December	22	21	34.7		DMO3	Summer	Male	December	22	21	34.76		IF06	Winter	Female	April	19	21	34.6		IM10	Winter	Male	April	19	21	34.53
EF03	Summer	Female	December	22	22	34.76		DMO3	Summer	Male	December	22	22	34.64		IF06	Winter	Female	April	19	22	34.23		IM10	Winter	Male	April	19	22	34.09
EF03	Summer	Female	December	22	23	34.26		DMO3	Summer	Male	December	22	23	34.57		IF06	Winter	Female	April	19	23	35.29		IM10	Winter	Male	April	19	23	34.34
EF03	Summer	Female	December	22	24	33.7		DMO3	Summer	Male	December	22	24	35.07		IF06	Winter	Female	April	19	24	35.04		IM10	Winter	Male	April	19	24	32.6
EF03	Summer	Female	December	23	1	34.51		DMO3	Summer	Male	December	23	1	33.58		IF06	Winter	Female	April	20	1	34.23		IM10	Winter	Male	April	20	1	33.28
EF03	Summer	Female	December	23	2	34.32		DMO3	Summer	Male	December	23	2	33.95		IF06	Winter	Female	April	20	2	33.29		IM10	Winter	Male	April	20	2	31.97
EF03	Summer	Female	December	23	3	34.95		DMO3	Summer	Male	December	23	3	34.39		IF06	Winter	Female	April	20	3	33.98		IM10	Winter	Male	April	20	3	33.1
EF03	Summer	Female	December	23	4	34.57		DMO3	Summer	Male	December	23	4	33.89		IF06	Winter	Female	April	20	4	33.61		IM10	Winter	Male	April	20	4	34.16
EF03	Summer	Female	December	23	5	34.64		DMO3	Summer	Male	December	23	5	34.82		IF06	Winter	Female	April	20	5	35.04		IM10	Winter	Male	April	20	5	34.78
EF03	Summer	Female	December	23	6	34.39		DMO3	Summer	Male	December	23	6	34.64		IF06	Winter	Female	April	20	6	35.41		IM10	Winter	Male	April	20	6	34.41
EF03	Summer	Female	December	23	7	34.51		DMO3	Summer	Male	December	23	7	34.26		IF06	Winter	Female	April	20	7	34.23		IM10	Winter	Male	April	20	7	35.15
EF03	Summer	Female	December	23	8	34.2		DMO3	Summer	Male	December	23	8	34.2		IF06	Winter	Female	April	20	8	34.6		IM10	Winter	Male	April	20	8	34.72
EF03	Summer	Female	December	23	9	34.45		DMO3	Summer	Male	December	23	9	34.07		IF06	Winter	Female	April	20	9	35.48		IM10	Winter	Male	April	20	9	34.28
EF03	Summer	Female	December	23	10	34.39		DMO3	Summer	Male	December	23	10	34.14		IF06	Winter	Female	April	20	10	34.17		IM10	Winter	Male	April	20	10	34.22
EF03	Summer	Female	December	23	11	33.95		DMO3	Summer	Male	December	23	11	34.2		IF06	Winter	Female	April	20	11	33.48		IM10	Winter	Male	April	20	11	34.03
EF03	Summer	Female	December	23	12	34.2		DMO3	Summer	Male	December	23	12	35.01		IF06	Winter	Female	April	20	12	34.29		IM10	Winter	Male	April	20	12	34.03
EF03	Summer	Female	December	23	13	35.38		DMO3	Summer	Male	December	23	13	35.13		IF06	Winter	Female	April	20	13	34.73		IM10	Winter	Male	April	20	13	34.53
EF03	Summer	Female	December	23	14	35.07		DMO3	Summer	Male	December	23	14	35.13		IF06	Winter	Female	April	20	14	33.67		IM10	Winter	Male	April	20	14	33.41
EF03	Summer	Female	December	23	15	34.45		DMO3	Summer	Male	December	23	15	34.7		IF06	Winter	Female	April	20	15	32.11		IM10	Winter	Male	April	20	15	33.28
EF03	Summer	Female	December	23	16	33.82		DMO3	Summer	Male	December	23	16	34.51		IF06	Winter	Female	April	20	16	34.17		IM10	Winter	Male	April	20	16	34.28
EF03	Summer	Female	December	23	17	33.76		DMO3	Summer	Male	December	23	17	34.01		IF06	Winter	Female	April	20	17	35.1		IM10	Winter	Male	April	20	17	34.97
EF03	Summer	Female	December	23	18	34.88		DMO3	Summer	Male	December	23	18	34.2		IF06	Winter	Female	April	20	18	34.85		IM10	Winter	Male	April	20	18	34.28
EF03	Summer	Female	December	23	19	34.82		DMO3	Summer	Male	December	23	19	35.32		IF06	Winter	Female	April	20	19	34.35		IM10	Winter	Male	April	20	19	34.22
EF03	Summer	Female	December	23	20	34.82		DMO3	Summer	Male	December	23	20	35.2		IF06	Winter	Female	April	20	20	35.17		IM10	Winter	Male	April	20	20	34.91
EF03	Summer	Female	December	23	21	34.82		DMO3	Summer	Male	December	23	21	35.2		IF06	Winter	Female	April	20	21	35.17		IM10	Winter	Male	April	20	21	34.41
EF03	Summer	Female	December	23	22	34.64		DMO3	Summer	Male	December	23	22	34.57		IF06	Winter	Female	April	20	22	35.29		IM10	Winter	Male	April	20	22	33.6
EF03	Summer	Female	December	23	23	34.57		DMO3	Summer	Male	December	23	23	34.57		IF06	Winter	Female	April	20	23	35.41		IM10	Winter	Male	April	20	23	34.97
EF03	Summer	Female	December	23	24	34.26		DMO3	Summer	Male	December	23	24	34.57		IF06	Winter	Female	April	20	24	33.61		IM10	Winter	Male	April	20	24	35.22
EF03	Summer	Female	December	24	1	33.58		DMO3	Summer	Male	December	24	1	34.39		IF06	Winter	Female	April	21	1	34.42		IM10	Winter	Male	April	21	1	35.03
EF03	Summer	Female	December	24	2	34.01		DMO3	Summer	Male	December	24	2	33.95		IF06	Winter	Female	April	21	2	35.6		IM10	Winter	Male	April	21	2	34.59
EF03	Summer	Female	December	24	3	33.76		DMO3	Summer	Male	December	24	3	34.14		IF06	Winter	Female	April	21	3	35.6		IM10	Winter	Male	April	21	3	34.59
EF03	Summer	Female	December	24	4	35.07		DMO3	Summer	Male	December	24	4	34.2		IF06	Winter	Female	April	21	4	34.35		IM10	Winter	Male	April	21	4	34.78
EF03	Summer	Female	December	24	5	33.95		DMO3	Summer	Male	December	24	5	34.64		IF06	Winter	Female	April	21	5	34.11		IM10	Winter	Male	April	21	5	34.97
EF03	Summer	Female	December	24	6	34.32		DMO3	Summer	Male	December	24	6	34.88		IF06	Winter	Female	April	21	6	34.85		IM10	Winter	Male	April	21	6	34.22
EF03	Summer	Female	December	24	7	34.64		DMO3	Summer	Male	December	24	7	34.57		IF06	Winter	Female	April	21	7	35.04		IM10	Winter	Male	April	21	7	34.47
EF03	Summer	Female	December	24	8	35.01		DMO3	Summer	Male	December	24	8	34.51		IF06	Winter	Female	April	21	8	35.04		IM10	Winter	Male	April	21	8	34.59
EF03	Summer	Female	December	24	9	33.89		DMO3	Summer	Male	December	24	9	34.51		IF06	Winter	Female	April	21	9	35.35		IM10	Winter	Male	April	21	9	34.78
EF03	Summer	Female	December	24	10	33.95		DMO3	Summer	Male	December	24	10	34.51		IF06	Winter	Female	April	21	10	33.86		IM10	Winter	Male	April	21	10	34.66
EF03	Summer	Female	December	24	11	33.82		DMO3	Summer	Male	December	24	11	34.07		IF06	Winter	Female	April	21	11	34.98		IM10	Winter	Male	April	21	11	34.97
EF03	Summer	Female	December	24	12	34.07		DMO3	Summer	Male	December	24	12	34.14		IF06	Winter	Female	April	21	12	35.6		IM10	Winter	Male	April	21	12	33.97
EF03	Summer	Female	December	24	13	34.64		DMO3	Summer	Male	December	24	13	33.95		IF06	Winter	Female	April	21	13	33.92		IM10	Winter	Male	April	21	13	34.16
EF03	Summer	Female	December	24	14	33.82		DMO3	Summer	Male	December	24	14	34.2		IF06	Winter	Female	April	21	14	34.35		IM10	Winter	Male	April	21	14	34.47
EF03	Summer	Female	December	24	15	34.2		DMO3	Summer	Male	December	24	15	33.76		IF06	Winter	Female	April	21	15	34.42		IM10	Winter	Male	April	21	15	34.59
EF03	Summer	Female	December	24	16	34.7		DMO3	Summer	Male	December	24	16	33.89		IF06	Winter	Female	April	21	16	34.42		IM10	Winter	Male	April	21	16	33.97
EF03	Summer	Female	December	24	17	34.51		DMO3	Summer	Male	December	24	17	34.01		IF06	Winter	Female	April	21	17	34.54		IM10	Winter	Male	April	21	17	33.6
EF03	Summer	Female	December	24	18	34.07		DMO3	Summer	Male	December	24	18	34.14		IF06	Winter	Female	April	21	18	33.17		IM10	Winter	Male	April	21	18	33.91
EF03	Summer	Female	December	24	19	34.14		DMO3	Summer	Male	December	24	19	34.51		IF06	Winter	Female	April	21	19	34.23		IM10	Winter	Male	April	21	19	33.03
EF03	Summer	Female	December	24	20	34.64		DMO3	Summer	Male	December	24	20	34.64		IF06	Winter	Female	April	21	20	33.92		IM10	Winter	Male	April	21	20	33.66
EF03	Summer	Female	December	24	21	34.7		DMO3	Summer	Male	December	24	21	34.82		IF06	Winter	Female	April	21	21	33.17		IM10	Winter	Male	April	21	21	32.22
EF03	Summer	Female	December	24	22	34.39		DMO3	Summer	Male	December	24	22	34.7		IF06	Winter	Female	April	21	22	33.86		IM10	Winter	Male	April	21	22	32.47
EF03	Summer	Female	December	24	23	34.39		DMO3	Summer	Male	December	24	23	34.76		IF06	Winter	Female	April	21	23	34.42		IM10	Winter	Male	April	21	23	33.78
EF03	Summer	Female	December	24	24	34.2		DMO3	Summer	Male	December	24	24	34.51		IF06	Winter	Female	April	21	24	35.04		IM10	Winter	Male	April	21	24	31.91
EF03	Summer	Female	December	25	1	34.14		DMO3	Summer	Male	December	25	1	34.64		IF06	Winter	Female	April	22	1	34.23		IM10	Winter	Male	April	22	1	33.78
EF03	Summer	Female	December	25	2	35.2		DMO3	Summer	Male	December	25	2	34.45		IF06	Winter	Female	April	22	2	34.29		IM10	Winter	Male	April	22	2	34.09
EF03	Summer	Female	December	25	3	35.45		DMO3	Summer	Male	December	25	3	34.14		IF06	Winter	Female	April	22	3	32.98		IM10	Winter	Male	April	22	3	34.41
EF03	Summer	Female	December	25	4	35.26		DMO3	Summer	Male	December	25	4	34.7		IF06	Winter	Female	April	22	4	34.04		IM10	Winter	Male	April	22	4	34.34
EF03	Summer	Female	December	25	5	33.7		DMO3	Summer	Male	December	25	5	34.2		IF06	Winter	Female	April	22	5	34.79		IM10	Winter	Male	April	22	5	33.97
EF03	Summer	Female	December	25	6	34.39		DMO3	Summer	Male	December	25	6	33.7		IF06	Winter	Female	April	22	6	34.67		IM10	Winter	Male	April	22	6	33.47
EF03	Summer	Female	December	25	7	34.7		DMO3	Summer	Male	December	25	7	34.45		IF06	Winter	Female	April	22	7	34.92		IM10	Winter	Male	April	22	7	33.16
EF03	Summer	Female	December	25	8	33.89		DMO3	Summer	Male	December	25	8	34.64		IF06	Winter	Female	April	22	8	35.41		IM10	Winter	Male	April	22	8	34.53
EF03	Summer	Female	December	25	9	34.32		DMO3	Summer	Male	December	25	9	34.39		IF06	Winter	Female	April	22	9	35.54		IM10	Winter	Male	April	22	9	34.41
EF03	Summer	Female	December	25	10	34.51		DMO3	Summer	Male	December	25	10	34.32		IF06	Winter	Female	April	22	10	33.42		IM10	Winter	Male	April	22	10	33.03
EF03	Summer	Female	December	25	11	33.82		DMO3	Summer	Male	December	25	11	34.14		IF06	Winter	Female	April	22	11	35.23		IM10	Winter	Male	April	22	11	34.59
EF03	Summer	Female	December	25	12	35.01		DMO3	Summer	Male	December	25	12	34.07		IF06	Winter	Female	April	22	12	35.17		IM10	Winter	Male	April	22	12	34.72
EF03	Summer	Female	December	25	13	34.82		DMO3	Summer	Male	December	25	13	33.95		IF06	Winter	Female	April	22	13	35.23		IM10	Winter	Male	April	22	13	34.97
EF03	Summer	Female	December	25	14	34.2		DMO3	Summer	Male	December	25	14	33.82		IF06	Winter	Female	April	22	14	35.23		IM10	Winter	Male	April	22	14	31.29
EF03	Summer	Female	December	25	15	34.39		DMO3	Summer	Male	December	25	15	33.82		IF06	Winter	Female	April	22	15	34.29		IM10	Winter	Male	April	22	15	33.78
EF03	Summer	Female	December	25	16	35.2		DMO3	Summer	Male	December	25	16	34.14		IF06	Winter	Female	April	22	16	34.29		IM10	Winter	Male	April	22	16	34.28
EF03	Summer	Female	December	25	17	34.39		DMO3	Summer	Male	December	25	17	34.32		IF06	Winter	Female	April	22	17	34.85		IM10	Winter	Male	April	22	17	34.09
EF03	Summer	Female	December	25	18	34.39		DMO3	Summer	Male	December	25	18	34.88		IF06	Winter	Female	April	22	18	34.54		IM10	Winter	Male	April	22	18	34.47
EF03	Summer	Female	December	25	19	34.26		DMO3	Summer	Male	December	25	19	34.51		IF06	Winter	Female	April	22	19	35.17		IM10	Winter	Male	April	22	19	32.54
EF03	Summer	Female	December	25	20	34.39		DMO3	Summer	Male	December	25	20	34.32		IF06	Winter	Female	April	22	20	33.73		IM10	Winter	Male	April	22	20	32.72
EF03	Summer	Female	December	25	21	34.64		DMO3	Summer	Male	December	25	21	34.76		IF06	Winter	Female	April	22	21	34.54		IM10	Winter	Male	April	22	21	33.85
EF03	Summer	Female	December	25	22	35.07		DMO3	Summer	Male	December	25	22	34.7		IF06	Winter	Female	April	22	22	33.29		IM10	Winter	Male	April	22	22	31.85
EF03	Summer	Female	December	25	23	35.38		DMO3	Summer	Male	December	25	23	34.88		IF06	Winter	Female	April	22	23	33.36		IM10	Winter	Male	April	22	23	31.85
EF03	Summer	Female	December	25	24	35.32		DMO3	Summer	Male	December	25	24	34.51		IF06	Winter	Female	April	22	24	32.92		IM10	Winter	Male	April	22	24	34.59
EF03	Summer	Female	December	26	1	33.82		DMO3	Summer	Male	December	26	1	34.26		IF06	Winter	Female	April	23	1	34.54		IM10	Winter	Male	April	23	1	34.59
EF03	Summer	Female	December	26	2	34.51		DMO3	Summer	Male	December	26	2	34.39		IF06	Winter	Female	April	23	2	34.54		IM10	Winter	Male	April	23	2	35.15
EF03	Summer	Female	December	26	3	35.13		DMO3	Summer	Male	December	26	3	34.7		IF06	Winter	Female	April	23	3	34.11		IM10	Winter	Male	April	23	3	35.47
EF03	Summer	Female	December	26	4	35.32		DMO3	Summer	Male	December	26	4	34.88		IF06	Winter	Female	April	23	4	35.1		IM10	Winter	Male	April	23	4	33.47
EF03	Summer	Female	December	26	5	35.32		DMO3	Summer	Male	December	26	5	35.07		IF06	Winter	Female	April	23	5	34.92		IM10	Winter	Male	April	23	5	34.72
EF03	Summer	Female	December	26	6	34.2		DMO3	Summer	Male	December	26	6	34.7		IF06	Winter	Female	April	23	6	35.85		IM10	Winter	Male	April	23	6	35.34
EF03	Summer	Female	December	26	7	33.89		DMO3	Summer	Male	December	26	7	34.51		IF06	Winter	Female	April	23	7	35.54		IM10	Winter	Male	April	23	7	35.34
EF03	Summer	Female	December	26	8	34.76		DMO3	Summer	Male	December	26	8	34.07		IF06	Winter	Female	April	23	8	35.29		IM10	Winter	Male	April	23	8	35.15
EF03	Summer	Female	December	26	9	35.2		DMO3	Summer	Male	December	26	9	34.32		IF06	Winter	Female	April	23	9	34.73		IM10	Winter	Male	April	23	9	35.15
EF03	Summer	Female	December	26	10	35.32		DMO3	Summer	Male	December	26	10	34.45		IF06	Winter	Female	April	23	10	34.79		IM10	Winter	Male	April	23	10	34.91
EF03	Summer	Female	December	26	11	33.58		DMO3	Summer	Male	December	26	11	34.45		IF06	Winter	Female	April	23	11	35.66		IM10	Winter	Male	April	23	11	34.41
EF03	Summer	Female	December	26	12	34.14		DMO3	Summer	Male	December	26	12	34.64		IF06	Winter	Female	April	23	12	34.42		IM10	Winter	Male	April	23	12	34.09
EF03	Summer	Female	December	26	13	34.2		DMO3	Summer	Male	December	26	13	34.01		IF06	Winter	Female	April	23	13	35.48		IM10	Winter	Male	April	23	13	34.59
EF03	Summer	Female	December	26	14	34.32		DMO3	Summer	Male	December	26	14	34.51		IF06	Winter	Female	April	23	14	35.48		IM10	Winter	Male	April	23	14	34.41
EF03	Summer	Female	December	26	15	34.39		DMO3	Summer	Male	December	26	15	34.57		IF06	Winter	Female	April	23	15	34.67		IM10	Winter	Male	April	23	15	34.91
EF03	Summer	Female	December	26	16	35.07		DMO3	Summer	Male	December	26	16	34.39		IF06	Winter	Female	April	23	16	35.17		IM10	Winter	Male	April	23	16	34.16
EF03	Summer	Female	December	26	17	34.76		DMO3	Summer	Male	December	26	17	34.39		IF06	Winter	Female	April	23	17	34.79		IM10	Winter	Male	April	23	17	33.28
EF03	Summer	Female	December	26	18	34.76		DMO3	Summer	Male	December	26	18	35.01		IF06	Winter	Female	April	23	18	35.41		IM10	Winter	Male	April	23	18	33.72
EF03	Summer	Female	December	26	19	35.13		DMO3	Summer	Male	December	26	19	35.45		IF06	Winter	Female	April	23	19	34.54		IM10	Winter	Male	April	23	19	34.72
EF03	Summer	Female	December	26	20	35.32		DMO3	Summer	Male	December	26	20	35.07		IF06	Winter	Female	April	23	20	34.79		IM10	Winter	Male	April	23	20	34.47
EF03	Summer	Female	December	26	21	33.82		DMO3	Summer	Male	December	26	21	34.95		IF06	Winter	Female	April	23	21	33.29		IM10	Winter	Male	April	23	21	34.84
EF03	Summer	Female	December	26	22	35.01		DMO3	Summer	Male	December	26	22	34.95		IF06	Winter	Female	April	23	22	35.1		IM10	Winter	Male	April	23	22	34.16
EF03	Summer	Female	December	26	23	34.57		DMO3	Summer	Male	December	26	23	34.88		IF06	Winter	Female	April	23	23	35.17		IM10	Winter	Male	April	23	23	34.72
EF03	Summer	Female	December	26	24	33.95		DMO3	Summer	Male	December	26	24	34.45		IF06	Winter	Female	April	23	24	35.41		IM10	Winter	Male	April	23	24	35.03
EF03	Summer	Female	December	27	1	34.2		DMO3	Summer	Male	December	27	1	34.88		IF06	Winter	Female	April	24	1	35.6		IM10	Winter	Male	April	24	1	33.91
EF03	Summer	Female	December	27	2	34.88		DMO3	Summer	Male	December	27	2	34.32		IF06	Winter	Female	April	24	2	34.35		IM10	Winter	Male	April	24	2	34.53
EF03	Summer	Female	December	27	3	34.2		DMO3	Summer	Male	December	27	3	34.14		IF06	Winter	Female	April	24	3	35.23		IM10	Winter	Male	April	24	3	34.72
EF03	Summer	Female	December	27	4	33.95		DMO3	Summer	Male	December	27	4	34.26		IF06	Winter	Female	April	24	4	33.23		IM10	Winter	Male	April	24	4	34.78
EF03	Summer	Female	December	27	5	33.82		DMO3	Summer	Male	December	27	5	33.89		IF06	Winter	Female	April	24	5	35.41		IM10	Winter	Male	April	24	5	35.09
EF03	Summer	Female	December	27	6	34.32		DMO3	Summer	Male	December	27	6	33.82		IF06	Winter	Female	April	24	6	35.48		IM10	Winter	Male	April	24	6	33.22
EF03	Summer	Female	December	27	7	33.89		DMO3	Summer	Male	December	27	7	33.7		IF06	Winter	Female	April	24	7	34.17		IM10	Winter	Male	April	24	7	33.41
EF03	Summer	Female	December	27	8	34.45		DMO3	Summer	Male	December	27	8	33.82		IF06	Winter	Female	April	24	8	34.79		IM10	Winter	Male	April	24	8	34.91
EF03	Summer	Female	December	27	9	35.01		DMO3	Summer	Male	December	27	9	34.01		IF06	Winter	Female	April	24	9	33.48		IM10	Winter	Male	April	24	9	35.03
EF03	Summer	Female	December	27	10	34.32		DMO3	Summer	Male	December	27	10	34.2		IF06	Winter	Female	April	24	10	34.67		IM10	Winter	Male	April	24	10	34.03
EF03	Summer	Female	December	27	11	34.51		DMO3	Summer	Male	December	27	11	34.2		IF06	Winter	Female	April	24	11	35.23		IM10	Winter	Male	April	24	11	33.47
EF03	Summer	Female	December	27	12	34.2		DMO3	Summer	Male	December	27	12	33.7		IF06	Winter	Female	April	24	12	35.6		IM10	Winter	Male	April	24	12	34.91
EF03	Summer	Female	December	27	13	34.7		DMO3	Summer	Male	December	27	13	33.7		IF06	Winter	Female	April	24	13	34.85		IM10	Winter	Male	April	24	13	34.66
EF03	Summer	Female	December	27	14	35.13		DMO3	Summer	Male	December	27	14	34.51		IF06	Winter	Female	April	24	14	34.11		IM10	Winter	Male	April	24	14	34.16
EF03	Summer	Female	December	27	15	34.7		DMO3	Summer	Male	December	27	15	36.07		IF06	Winter	Female	April	24	15	34.79		IM10	Winter	Male	April	24	15	34.53
EF03	Summer	Female	December	27	16	34.7		DMO3	Summer	Male	December	27	16	34.39		IF06	Winter	Female	April	24	16	33.86		IM10	Winter	Male	April	24	16	32.1
EF03	Summer	Female	December	27	17	35.07		DMO3	Summer	Male	December	27	17	34.45		IF06	Winter	Female	April	24	17	32.8		IM10	Winter	Male	April	24	17	32.79
EF03	Summer	Female	December	27	18	34.95		DMO3	Summer	Male	December	27	18	34.01		IF06	Winter	Female	April	24	18	32.23		IM10	Winter	Male	April	24	18	33.85
EF03	Summer	Female	December	27	19	34.82		DMO3	Summer	Male	December	27	19	34.32		IF06	Winter	Female	April	24	19	34.35		IM10	Winter	Male	April	24	19	34.28
EF03	Summer	Female	December	27	20	33.51		DMO3	Summer	Male	December	27	20	34.51		IF06	Winter	Female	April	24	20	33.67		IM10	Winter	Male	April	24	20	34.09
EF03	Summer	Female	December	27	21	35.13		DMO3	Summer	Male	December	27	21	34.82		IF06	Winter	Female	April	24	21	33.86		IM10	Winter	Male	April	24	21	34.72
EF03	Summer	Female	December	27	22	34.7		DMO3	Summer	Male	December	27	22	36.26		IF06	Winter	Female	April	24	22	34.98		IM10	Winter	Male	April	24	22	32.47
EF03	Summer	Female	December	27	23	35.26		DMO3	Summer	Male	December	27	23	35.07		IF06	Winter	Female	April	24	23	34.67		IM10	Winter	Male	April	24	23	34.66
EF03	Summer	Female	December	27	24	35.57		DMO3	Summer	Male	December	27	24	34.88		IF06	Winter	Female	April	24	24	35.48		IM10	Winter	Male	April	24	24	34.97
EF03	Summer	Female	December	28	1	34.07		DMO3	Summer	Male	December	28	1	34.88		IF06	Winter	Female	April	25	1	34.42		IM10	Winter	Male	April	25	1	35.03
EF03	Summer	Female	December	28	2	34.32		DMO3	Summer	Male	December	28	2	34.57		IF06	Winter	Female	April	25	2	34.54		IM10	Winter	Male	April	25	2	34.97
EF03	Summer	Female	December	28	3	34.57		DMO3	Summer	Male	December	28	3	34.76		IF06	Winter	Female	April	25	3	32.8		IM10	Winter	Male	April	25	3	34.09
EF03	Summer	Female	December	28	4	35.57		DMO3	Summer	Male	December	28	4	34.45		IF06	Winter	Female	April	25	4	34.17		IM10	Winter	Male	April	25	4	33.97
EF03	Summer	Female	December	28	5	34.76		DMO3	Summer	Male	December	28	5	34.45		IF06	Winter	Female	April	25	5	35.29		IM10	Winter	Male	April	25	5	33.16
EF03	Summer	Female	December	28	6	33.95		DMO3	Summer	Male	December	28	6	33.95		IF06	Winter	Female	April	25	6	34.48		IM10	Winter	Male	April	25	6	34.22
EF03	Summer	Female	December	28	7	34.2		DMO3	Summer	Male	December	28	7	33.82		IF06	Winter	Female	April	25	7	34.54		IM10	Winter	Male	April	25	7	34.47
EF03	Summer	Female	December	28	8	34.82		DMO3	Summer	Male	December	28	8	33.76		IF06	Winter	Female	April	25	8	34.98		IM10	Winter	Male	April	25	8	34.28
EF03	Summer	Female	December	28	9	34.95		DMO3	Summer	Male	December	28	9	33.95		IF06	Winter	Female	April	25	9	33.79		IM10	Winter	Male	April	25	9	33.66
EF03	Summer	Female	December	28	10	34.82		DMO3	Summer	Male	December	28	10	34.07		IF06	Winter	Female	April	25	10	35.04		IM10	Winter	Male	April	25	10	34.03
EF03	Summer	Female	December	28	11	34.14		DMO3	Summer	Male	December	28	11	34.2		IF06	Winter	Female	April	25	11	35.17		IM10	Winter	Male	April	25	11	33.53
EF03	Summer	Female	December	28	12	33.89		DMO3	Summer	Male	December	28	12	34.01		IF06	Winter	Female	April	25	12	35.41		IM10	Winter	Male	April	25	12	34.41
EF03	Summer	Female	December	28	13	34.39		DMO3	Summer	Male	December	28	13	33.82		IF06	Winter	Female	April	25	13	35.54		IM10	Winter	Male	April	25	13	35.22
EF03	Summer	Female	December	28	14	34.45		DMO3	Summer	Male	December	28	14	33.82		IF06	Winter	Female	April	25	14	33.79		IM10	Winter	Male	April	25	14	33.28
EF03	Summer	Female	December	28	15	33.82		DMO3	Summer	Male	December	28	15	33.7		IF06	Winter	Female	April	25	15	34.17		IM10	Winter	Male	April	25	15	34.84
EF03	Summer	Female	December	28	16	34.76		DMO3	Summer	Male	December	28	16	34.07		IF06	Winter	Female	April	25	16	35.85		IM10	Winter	Male	April	25	16	35.4
EF03	Summer	Female	December	28	17	34.95		DMO3	Summer	Male	December	28	17	34.26		IF06	Winter	Female	April	25	17	33.42		IM10	Winter	Male	April	25	17	35.28
EF03	Summer	Female	December	28	18	35.07		DMO3	Summer	Male	December	28	18	36.26		IF06	Winter	Female	April	25	18	35.1		IM10	Winter	Male	April	25	18	33.91
EF03	Summer	Female	December	28	19	34.88		DMO3	Summer	Male	December	28	19	34.57		IF06	Winter	Female	April	25	19	35.48		IM10	Winter	Male	April	25	19	34.16
EF03	Summer	Female	December	28	20	34.95		DMO3	Summer	Male	December	28	20	34.32		IF06	Winter	Female	April	25	20	34.23		IM10	Winter	Male	April	25	20	34.53
EF03	Summer	Female	December	28	21	34.57		DMO3	Summer	Male	December	28	21	36.88		IF06	Winter	Female	April	25	21	35.04		IM10	Winter	Male	April	25	21	35.15
EF03	Summer	Female	December	28	22	33.45		DMO3	Summer	Male	December	28	22	35.57		IF06	Winter	Female	April	25	22	34.67		IM10	Winter	Male	April	25	22	35.4
EF03	Summer	Female	December	28	23	33.58		DMO3	Summer	Male	December	28	23	35.32		IF06	Winter	Female	April	25	23	34.92		IM10	Winter	Male	April	25	23	35.22
EF03	Summer	Female	December	28	24	33.45		DMO3	Summer	Male	December	28	24	35.76		IF06	Winter	Female	April	25	24	33.79		IM10	Winter	Male	April	25	24	35.28
EF03	Summer	Female	December	29	1	34.32		DMO3	Summer	Male	December	29	1	34.26		IF06	Winter	Female	April	26	1	35.41		IM10	Winter	Male	April	26	1	35.22
EF03	Summer	Female	December	29	2	35.07		DMO3	Summer	Male	December	29	2	33.95		IF06	Winter	Female	April	26	2	35.35		IM10	Winter	Male	April	26	2	34.53
EF03	Summer	Female	December	29	3	35.45		DMO3	Summer	Male	December	29	3	34.01		IF06	Winter	Female	April	26	3	34.85		IM10	Winter	Male	April	26	3	32.85
EF03	Summer	Female	December	29	4	35.88		DMO3	Summer	Male	December	29	4	35.01		IF06	Winter	Female	April	26	4	34.98		IM10	Winter	Male	April	26	4	33.85
EF03	Summer	Female	December	29	5	35.32		DMO3	Summer	Male	December	29	5	34.88		IF06	Winter	Female	April	26	5	33.92		IM10	Winter	Male	April	26	5	34.84
EF03	Summer	Female	December	29	6	35.13		DMO3	Summer	Male	December	29	6	34.57		IF06	Winter	Female	April	26	6	33.29		IM10	Winter	Male	April	26	6	34.41
EF03	Summer	Female	December	29	7	34.76		DMO3	Summer	Male	December	29	7	34.2		IF06	Winter	Female	April	26	7	34.35		IM10	Winter	Male	April	26	7	34.47
EF03	Summer	Female	December	29	8	34.39		DMO3	Summer	Male	December	29	8	34.14		IF06	Winter	Female	April	26	8	35.17		IM10	Winter	Male	April	26	8	34.53
EF03	Summer	Female	December	29	9	33.7		DMO3	Summer	Male	December	29	9	34.01		IF06	Winter	Female	April	26	9	34.6		IM10	Winter	Male	April	26	9	34.53
EF03	Summer	Female	December	29	10	33.89		DMO3	Summer	Male	December	29	10	35.01		IF06	Winter	Female	April	26	10	35.29		IM10	Winter	Male	April	26	10	34.97
EF03	Summer	Female	December	29	11	33.95		DMO3	Summer	Male	December	29	11	34.88		IF06	Winter	Female	April	26	11	32.73		IM10	Winter	Male	April	26	11	34.91
EF03	Summer	Female	December	29	12	34.32		DMO3	Summer	Male	December	29	12	34.45		IF06	Winter	Female	April	26	12	34.42		IM10	Winter	Male	April	26	12	34.41
EF03	Summer	Female	December	29	13	36.01		DMO3	Summer	Male	December	29	13	34.26		IF06	Winter	Female	April	26	13	35.23		IM10	Winter	Male	April	26	13	34.22
EF03	Summer	Female	December	29	14	34.14		DMO3	Summer	Male	December	29	14	33.08		IF06	Winter	Female	April	26	14	34.98		IM10	Winter	Male	April	26	14	32.47
EF03	Summer	Female	December	29	15	33.82		DMO3	Summer	Male	December	29	15	33.7		IF06	Winter	Female	April	26	15	33.79		IM10	Winter	Male	April	26	15	34.09
EF03	Summer	Female	December	29	16	33.45		DMO3	Summer	Male	December	29	16	34.14		IF06	Winter	Female	April	26	16	34.67		IM10	Winter	Male	April	26	16	34.59
EF03	Summer	Female	December	29	17	35.57		DMO3	Summer	Male	December	29	17	33.95		IF06	Winter	Female	April	26	17	34.92		IM10	Winter	Male	April	26	17	31.79
EF03	Summer	Female	December	29	18	35.38		DMO3	Summer	Male	December	29	18	34.45		IF06	Winter	Female	April	26	18	32.73		IM10	Winter	Male	April	26	18	33.6
EF03	Summer	Female	December	29	19	34.14		DMO3	Summer	Male	December	29	19	34.76		IF06	Winter	Female	April	26	19	34.54		IM10	Winter	Male	April	26	19	31.91
EF03	Summer	Female	December	29	20	34.88		DMO3	Summer	Male	December	29	20	34.7		IF06	Winter	Female	April	26	20	34.92		IM10	Winter	Male	April	26	20	33.72
EF03	Summer	Female	December	29	21	34.82		DMO3	Summer	Male	December	29	21	34.57		IF06	Winter	Female	April	26	21	35.29		IM10	Winter	Male	April	26	21	32.41
EF03	Summer	Female	December	29	22	35.07		DMO3	Summer	Male	December	29	22	34.7		IF06	Winter	Female	April	26	22	35.1		IM10	Winter	Male	April	26	22	34.16
EF03	Summer	Female	December	29	23	33.89		DMO3	Summer	Male	December	29	23	34.64		IF06	Winter	Female	April	26	23	33.73		IM10	Winter	Male	April	26	23	31.16
EF03	Summer	Female	December	29	24	35.01		DMO3	Summer	Male	December	29	24	34.14		IF06	Winter	Female	April	26	24	34.92		IM10	Winter	Male	April	26	24	33.66
EF03	Summer	Female	December	30	1	33.95		DMO3	Summer	Male	December	30	1	34.01		IF06	Winter	Female	April	27	1	35.1		IM10	Winter	Male	April	27	1	33.28
EF03	Summer	Female	December	30	2	34.01		DMO3	Summer	Male	December	30	2	34.32		IF06	Winter	Female	April	27	2	34.54		IM10	Winter	Male	April	27	2	34.16
EF03	Summer	Female	December	30	3	34.32		DMO3	Summer	Male	December	30	3	34.45		IF06	Winter	Female	April	27	3	35.04		IM10	Winter	Male	April	27	3	33.6
EF03	Summer	Female	December	30	4	34.45		DMO3	Summer	Male	December	30	4	34.51		IF06	Winter	Female	April	27	4	34.48		IM10	Winter	Male	April	27	4	33.41
EF03	Summer	Female	December	30	5	34.82		DMO3	Summer	Male	December	30	5	34.45		IF06	Winter	Female	April	27	5	34.23		IM10	Winter	Male	April	27	5	34.41
EF03	Summer	Female	December	30	6	34.51		DMO3	Summer	Male	December	30	6	34.26		IF06	Winter	Female	April	27	6	33.23		IM10	Winter	Male	April	27	6	32.6
EF03	Summer	Female	December	30	7	34.01		DMO3	Summer	Male	December	30	7	34.26		IF06	Winter	Female	April	27	7	34.79		IM10	Winter	Male	April	27	7	34.84
EF03	Summer	Female	December	30	8	33.89		DMO3	Summer	Male	December	30	8	34.26		IF06	Winter	Female	April	27	8	33.73		IM10	Winter	Male	April	27	8	35.59
EF03	Summer	Female	December	30	9	34.14		DMO3	Summer	Male	December	30	9	34.26		IF06	Winter	Female	April	27	9	34.11		IM10	Winter	Male	April	27	9	34.78
EF03	Summer	Female	December	30	10	33.82		DMO3	Summer	Male	December	30	10	32.76		IF06	Winter	Female	April	27	10	35.29		IM10	Winter	Male	April	27	10	35.15
EF03	Summer	Female	December	30	11	34.51		DMO3	Summer	Male	December	30	11	32.64		IF06	Winter	Female	April	27	11	34.6		IM10	Winter	Male	April	27	11	35.03
EF03	Summer	Female	December	30	12	34.82		DMO3	Summer	Male	December	30	12	32.7		IF06	Winter	Female	April	27	12	32.48		IM10	Winter	Male	April	27	12	34.03
EF03	Summer	Female	December	30	13	34.95		DMO3	Summer	Male	December	30	13	32.83		IF06	Winter	Female	April	27	13	35.35		IM10	Winter	Male	April	27	13	32.54
EF03	Summer	Female	December	30	14	34.95		DMO3	Summer	Male	December	30	14	33.14		IF06	Winter	Female	April	27	14	34.92		IM10	Winter	Male	April	27	14	33.6
EF03	Summer	Female	December	30	15	34.64		DMO3	Summer	Male	December	30	15	34.45		IF06	Winter	Female	April	27	15	34.92		IM10	Winter	Male	April	27	15	35.15
EF03	Summer	Female	December	30	16	34.26		DMO3	Summer	Male	December	30	16	33.45		IF06	Winter	Female	April	27	16	34.54		IM10	Winter	Male	April	27	16	34.59
EF03	Summer	Female	December	30	17	33.7		DMO3	Summer	Male	December	30	17	33.76		IF06	Winter	Female	April	27	17	34.79		IM10	Winter	Male	April	27	17	34.41
EF03	Summer	Female	December	30	18	34.45		DMO3	Summer	Male	December	30	18	33.95		IF06	Winter	Female	April	27	18	35.04		IM10	Winter	Male	April	27	18	34.72
EF03	Summer	Female	December	30	19	34.76		DMO3	Summer	Male	December	30	19	34.57		IF06	Winter	Female	April	27	19	34.17		IM10	Winter	Male	April	27	19	32.41
EF03	Summer	Female	December	30	20	35.13		DMO3	Summer	Male	December	30	20	34.2		IF06	Winter	Female	April	27	20	34.98		IM10	Winter	Male	April	27	20	34.22
EF03	Summer	Female	December	30	21	35.01		DMO3	Summer	Male	December	30	21	34.2		IF06	Winter	Female	April	27	21	35.29		IM10	Winter	Male	April	27	21	34.91
EF03	Summer	Female	December	30	22	34.64		DMO3	Summer	Male	December	30	22	34.14		IF06	Winter	Female	April	27	22	33.79		IM10	Winter	Male	April	27	22	33.53
EF03	Summer	Female	December	30	23	35.26		DMO3	Summer	Male	December	30	23	33.89		IF06	Winter	Female	April	27	23	35.29		IM10	Winter	Male	April	27	23	34.72
EF03	Summer	Female	December	30	24	34.2		DMO3	Summer	Male	December	30	24	33.58		IF06	Winter	Female	April	27	24	34.73		IM10	Winter	Male	April	27	24	32.97
EF03	Summer	Female	December	31	1	33.58		DMO3	Summer	Male	December	31	1	33.26		IF06	Winter	Female	April	28	1	33.73		IM10	Winter	Male	April	28	1	34.34
EF03	Summer	Female	December	31	2	33.64		DMO3	Summer	Male	December	31	2	33.14		IF06	Winter	Female	April	28	2	34.17		IM10	Winter	Male	April	28	2	34.84
EF03	Summer	Female	December	31	3	33.7		DMO3	Summer	Male	December	31	3	33.14		IF06	Winter	Female	April	28	3	35.1		IM10	Winter	Male	April	28	3	34.97
EF03	Summer	Female	December	31	4	34.26		DMO3	Summer	Male	December	31	4	33.82		IF06	Winter	Female	April	28	4	35.41		IM10	Winter	Male	April	28	4	35.15
EF03	Summer	Female	December	31	5	34.57		DMO3	Summer	Male	December	31	5	34.07		IF06	Winter	Female	April	28	5	33.86		IM10	Winter	Male	April	28	5	34.59
EF03	Summer	Female	December	31	6	34.7		DMO3	Summer	Male	December	31	6	33.89		IF06	Winter	Female	April	28	6	33.36		IM10	Winter	Male	April	28	6	34.84
EF03	Summer	Female	December	31	7	33.58		DMO3	Summer	Male	December	31	7	33.95		IF06	Winter	Female	April	28	7	34.92		IM10	Winter	Male	April	28	7	34.84
EF03	Summer	Female	December	31	8	33.08		DMO3	Summer	Male	December	31	8	33.95		IF06	Winter	Female	April	28	8	33.17		IM10	Winter	Male	April	28	8	33.03
EF03	Summer	Female	December	31	9	33.89		DMO3	Summer	Male	December	31	9	33.82		IF06	Winter	Female	April	28	9	33.98		IM10	Winter	Male	April	28	9	31.79
EF03	Summer	Female	December	31	10	35.07		DMO3	Summer	Male	December	31	10	33.95		IF06	Winter	Female	April	28	10	34.17		IM10	Winter	Male	April	28	10	33.91
EF03	Summer	Female	December	31	11	35.07		DMO3	Summer	Male	December	31	11	33.01		IF06	Winter	Female	April	28	11	34.48		IM10	Winter	Male	April	28	11	34.34
EF03	Summer	Female	December	31	12	34.57		DMO3	Summer	Male	December	31	12	34.01		IF06	Winter	Female	April	28	12	34.98		IM10	Winter	Male	April	28	12	32.85
EF03	Summer	Female	December	31	13	34.57		DMO3	Summer	Male	December	31	13	34.01		IF06	Winter	Female	April	28	13	35.91		IM10	Winter	Male	April	28	13	33.1
EF03	Summer	Female	December	31	14	34.88		DMO3	Summer	Male	December	31	14	34.07		IF06	Winter	Female	April	28	14	33.86		IM10	Winter	Male	April	28	14	34.34
EF03	Summer	Female	December	31	15	33.95		DMO3	Summer	Male	December	31	15	33.76		IF06	Winter	Female	April	28	15	34.11		IM10	Winter	Male	April	28	15	35.03
EF03	Summer	Female	December	31	16	35.45		DMO3	Summer	Male	December	31	16	33.89		IF06	Winter	Female	April	28	16	34.85		IM10	Winter	Male	April	28	16	35.15
EF03	Summer	Female	December	31	17	34.88		DMO3	Summer	Male	December	31	17	34.07		IF06	Winter	Female	April	28	17	34.73		IM10	Winter	Male	April	28	17	34.72
EF03	Summer	Female	December	31	18	34.64		DMO3	Summer	Male	December	31	18	34.26		IF06	Winter	Female	April	28	18	34.54		IM10	Winter	Male	April	28	18	34.72
EF03	Summer	Female	December	31	19	34.95		DMO3	Summer	Male	December	31	19	34.26		IF06	Winter	Female	April	28	19	35.6		IM10	Winter	Male	April	28	19	33.78
EF03	Summer	Female	December	31	20	34.26		DMO3	Summer	Male	December	31	20	34.7		IF06	Winter	Female	April	28	20	35.23		IM10	Winter	Male	April	28	20	33.91
EF03	Summer	Female	December	31	21	34.07		DMO3	Summer	Male	December	31	21	34.39		IF06	Winter	Female	April	28	21	34.11		IM10	Winter	Male	April	28	21	34.84
EF03	Summer	Female	December	31	22	34.14		DMO3	Summer	Male	December	31	22	34.45		IF06	Winter	Female	April	28	22	35.48		IM10	Winter	Male	April	28	22	33.28
EF03	Summer	Female	December	31	23	34.76		DMO3	Summer	Male	December	31	23	34.51		IF06	Winter	Female	April	28	23	34.6		IM10	Winter	Male	April	28	23	34.59
EF03	Summer	Female	December	31	24	34.32		DMO3	Summer	Male	December	31	24	34.07		IF06	Winter	Female	April	28	24	33.79		IM10	Winter	Male	April	28	24	35.72
EF03	Summer	Female	January	1	1	34.95		DMO3	Summer	Male	January	1	1	34.32		IF06	Winter	Female	April	29	1	34.85		IM10	Winter	Male	April	29	1	33.22
EF03	Summer	Female	January	1	2	35.63		DMO3	Summer	Male	January	1	2	34.01		IF06	Winter	Female	April	29	2	35.1		IM10	Winter	Male	April	29	2	34.47
EF03	Summer	Female	January	1	3	35.01		DMO3	Summer	Male	January	1	3	33.64		IF06	Winter	Female	April	29	3	34.54		IM10	Winter	Male	April	29	3	34.91
EF03	Summer	Female	January	1	4	33.58		DMO3	Summer	Male	January	1	4	34.14		IF06	Winter	Female	April	29	4	33.17		IM10	Winter	Male	April	29	4	33.66
EF03	Summer	Female	January	1	5	33.2		DMO3	Summer	Male	January	1	5	34.26		IF06	Winter	Female	April	29	5	32.17		IM10	Winter	Male	April	29	5	34.03
EF03	Summer	Female	January	1	6	33.14		DMO3	Summer	Male	January	1	6	34.32		IF06	Winter	Female	April	29	6	34.98		IM10	Winter	Male	April	29	6	34.22
EF03	Summer	Female	January	1	7	32.64		DMO3	Summer	Male	January	1	7	33.95		IF06	Winter	Female	April	29	7	35.04		IM10	Winter	Male	April	29	7	33.03
EF03	Summer	Female	January	1	8	33.2		DMO3	Summer	Male	January	1	8	33.76		IF06	Winter	Female	April	29	8	35.41		IM10	Winter	Male	April	29	8	34.47
EF03	Summer	Female	January	1	9	33.51		DMO3	Summer	Male	January	1	9	32.95		IF06	Winter	Female	April	29	9	34.98		IM10	Winter	Male	April	29	9	35.15
EF03	Summer	Female	January	1	10	33.33		DMO3	Summer	Male	January	1	10	33.33		IF06	Winter	Female	April	29	10	34.92		IM10	Winter	Male	April	29	10	34.09
EF03	Summer	Female	January	1	11	34.07		DMO3	Summer	Male	January	1	11	33.7		IF06	Winter	Female	April	29	11	35.66		IM10	Winter	Male	April	29	11	34.66
EF03	Summer	Female	January	1	12	34.64		DMO3	Summer	Male	January	1	12	32.45		IF06	Winter	Female	April	29	12	34.98		IM10	Winter	Male	April	29	12	35.03
EF03	Summer	Female	January	1	13	34.2		DMO3	Summer	Male	January	1	13	32.2		IF06	Winter	Female	April	29	13	35.6		IM10	Winter	Male	April	29	13	34.03
EF03	Summer	Female	January	1	14	33.39		DMO3	Summer	Male	January	1	14	32.7		IF06	Winter	Female	April	29	14	34.29		IM10	Winter	Male	April	29	14	34.59
EF03	Summer	Female	January	1	15	34.76		DMO3	Summer	Male	January	1	15	33.08		IF06	Winter	Female	April	29	15	34.98		IM10	Winter	Male	April	29	15	35.09
EF03	Summer	Female	January	1	16	33.58		DMO3	Summer	Male	January	1	16	35.45		IF06	Winter	Female	April	29	16	35.04		IM10	Winter	Male	April	29	16	34.34
EF03	Summer	Female	January	1	17	34.76		DMO3	Summer	Male	January	1	17	33.76		IF06	Winter	Female	April	29	17	33.73		IM10	Winter	Male	April	29	17	34.34
EF03	Summer	Female	January	1	18	35.01		DMO3	Summer	Male	January	1	18	33.76		IF06	Winter	Female	April	29	18	35.17		IM10	Winter	Male	April	29	18	35.09
EF03	Summer	Female	January	1	19	35.51		DMO3	Summer	Male	January	1	19	34.32		IF06	Winter	Female	April	29	19	33.92		IM10	Winter	Male	April	29	19	33.41
EF03	Summer	Female	January	1	20	35.45		DMO3	Summer	Male	January	1	20	35.13		IF06	Winter	Female	April	29	20	34.48		IM10	Winter	Male	April	29	20	34.34
EF03	Summer	Female	January	1	21	34.82		DMO3	Summer	Male	January	1	21	35.38		IF06	Winter	Female	April	29	21	33.17		IM10	Winter	Male	April	29	21	34.34
EF03	Summer	Female	January	1	22	35.2		DMO3	Summer	Male	January	1	22	34.2		IF06	Winter	Female	April	29	22	33.79		IM10	Winter	Male	April	29	22	34.47
EF03	Summer	Female	January	1	23	33.7		DMO3	Summer	Male	January	1	23	34.01		IF06	Winter	Female	April	29	23	34.29		IM10	Winter	Male	April	29	23	35.09
EF03	Summer	Female	January	1	24	34.51		DMO3	Summer	Male	January	1	24	34.26		IF06	Winter	Female	April	29	24	35.04		IM10	Winter	Male	April	29	24	34.47
EF03	Summer	Female	January	2	1	34.88		DMO3	Summer	Male	January	2	1	34.32		IF06	Winter	Female	April	30	1	34.35		IM10	Winter	Male	April	30	1	33.41
EF03	Summer	Female	January	2	2	33.76		DMO3	Summer	Male	January	2	2	34.51		IF06	Winter	Female	April	30	2	34.98		IM10	Winter	Male	April	30	2	34.34
EF03	Summer	Female	January	2	3	34.88		DMO3	Summer	Male	January	2	3	34.32		IF06	Winter	Female	April	30	3	33.86		IM10	Winter	Male	April	30	3	33.97
EF03	Summer	Female	January	2	4	34.57		DMO3	Summer	Male	January	2	4	34.07		IF06	Winter	Female	April	30	4	34.79		IM10	Winter	Male	April	30	4	34.22
EF03	Summer	Female	January	2	5	33.51		DMO3	Summer	Male	January	2	5	34.01		IF06	Winter	Female	April	30	5	34.23		IM10	Winter	Male	April	30	5	34.16
EF03	Summer	Female	January	2	6	34.88		DMO3	Summer	Male	January	2	6	33.76		IF06	Winter	Female	April	30	6	35.35		IM10	Winter	Male	April	30	6	34.97
EF03	Summer	Female	January	2	7	35.32		DMO3	Summer	Male	January	2	7	33.26		IF06	Winter	Female	April	30	7	34.67		IM10	Winter	Male	April	30	7	33.78
EF03	Summer	Female	January	2	8	34.45		DMO3	Summer	Male	January	2	8	33.39		IF06	Winter	Female	April	30	8	35.54		IM10	Winter	Male	April	30	8	35.28
EF03	Summer	Female	January	2	9	34.57		DMO3	Summer	Male	January	2	9	33.7		IF06	Winter	Female	April	30	9	34.98		IM10	Winter	Male	April	30	9	34.47
EF03	Summer	Female	January	2	10	34.26		DMO3	Summer	Male	January	2	10	33.82		IF06	Winter	Female	April	30	10	35.48		IM10	Winter	Male	April	30	10	34.66
EF03	Summer	Female	January	2	11	34.51		DMO3	Summer	Male	January	2	11	32.83		IF06	Winter	Female	April	30	11	36.04		IM10	Winter	Male	April	30	11	34.34
EF03	Summer	Female	January	2	12	34.01		DMO3	Summer	Male	January	2	12	33.01		IF06	Winter	Female	April	30	12	34.17		IM10	Winter	Male	April	30	12	34.09
EF03	Summer	Female	January	2	13	33.2		DMO3	Summer	Male	January	2	13	34.76		IF06	Winter	Female	April	30	13	34.17		IM10	Winter	Male	April	30	13	35.03
EF03	Summer	Female	January	2	14	33.64		DMO3	Summer	Male	January	2	14	34.51		IF06	Winter	Female	April	30	14	36.1		IM10	Winter	Male	April	30	14	35.4
EF03	Summer	Female	January	2	15	34.82		DMO3	Summer	Male	January	2	15	34.07		IF06	Winter	Female	April	30	15	33.98		IM10	Winter	Male	April	30	15	33.78
EF03	Summer	Female	January	2	16	34.88		DMO3	Summer	Male	January	2	16	34.01		IF06	Winter	Female	April	30	16	35.17		IM10	Winter	Male	April	30	16	35.03
EF03	Summer	Female	January	2	17	35.01		DMO3	Summer	Male	January	2	17	34.07		IF06	Winter	Female	April	30	17	34.67		IM10	Winter	Male	April	30	17	33.85
EF03	Summer	Female	January	2	18	34.82		DMO3	Summer	Male	January	2	18	34.26		IF06	Winter	Female	April	30	18	33.29		IM10	Winter	Male	April	30	18	34.84
EF03	Summer	Female	January	2	19	34.51		DMO3	Summer	Male	January	2	19	34.07		IF06	Winter	Female	April	30	19	35.1		IM10	Winter	Male	April	30	19	33.28
EF03	Summer	Female	January	2	20	34.32		DMO3	Summer	Male	January	2	20	34.07		IF06	Winter	Female	April	30	20	35.41		IM10	Winter	Male	April	30	20	34.66
EF03	Summer	Female	January	2	21	34.57		DMO3	Summer	Male	January	2	21	34.2		IF06	Winter	Female	April	30	21	34.23		IM10	Winter	Male	April	30	21	34.78
EF03	Summer	Female	January	2	22	33.82		DMO3	Summer	Male	January	2	22	34.45		IF06	Winter	Female	April	30	22	34.85		IM10	Winter	Male	April	30	22	32.85
EF03	Summer	Female	January	2	23	34.45		DMO3	Summer	Male	January	2	23	34.2		IF06	Winter	Female	April	30	23	33.86		IM10	Winter	Male	April	30	23	34.84
EF03	Summer	Female	January	2	24	34.39		DMO3	Summer	Male	January	2	24	33.64		IF06	Winter	Female	April	30	24	33.29		IM10	Winter	Male	April	30	24	35.09
EF03	Summer	Female	January	3	1	34.14		DMO3	Summer	Male	January	3	1	34.32		IF06	Winter	Female	May	1	1	34.23		IM10	Winter	Male	May	1	1	34.59
EF03	Summer	Female	January	3	2	34.2		DMO3	Summer	Male	January	3	2	34.14		IF06	Winter	Female	May	1	2	34.98		IM10	Winter	Male	May	1	2	34.91
EF03	Summer	Female	January	3	3	34.45		DMO3	Summer	Male	January	3	3	34.45		IF06	Winter	Female	May	1	3	35.91		IM10	Winter	Male	May	1	3	35.28
EF03	Summer	Female	January	3	4	34.14		DMO3	Summer	Male	January	3	4	34.14		IF06	Winter	Female	May	1	4	33.04		IM10	Winter	Male	May	1	4	33.6
EF03	Summer	Female	January	3	5	33.95		DMO3	Summer	Male	January	3	5	34.57		IF06	Winter	Female	May	1	5	35.6		IM10	Winter	Male	May	1	5	35.65
EF03	Summer	Female	January	3	6	34.07		DMO3	Summer	Male	January	3	6	34.45		IF06	Winter	Female	May	1	6	35.79		IM10	Winter	Male	May	1	6	34.28
EF03	Summer	Female	January	3	7	34.39		DMO3	Summer	Male	January	3	7	34.57		IF06	Winter	Female	May	1	7	34.54		IM10	Winter	Male	May	1	7	35.28
EF03	Summer	Female	January	3	8	34.95		DMO3	Summer	Male	January	3	8	34.26		IF06	Winter	Female	May	1	8	35.48		IM10	Winter	Male	May	1	8	35.47
EF03	Summer	Female	January	3	9	35.38		DMO3	Summer	Male	January	3	9	34.01		IF06	Winter	Female	May	1	9	33.92		IM10	Winter	Male	May	1	9	35.4
EF03	Summer	Female	January	3	10	34.57		DMO3	Summer	Male	January	3	10	33.7		IF06	Winter	Female	May	1	10	35.04		IM10	Winter	Male	May	1	10	34.97
EF03	Summer	Female	January	3	11	35.32		DMO3	Summer	Male	January	3	11	34.07		IF06	Winter	Female	May	1	11	35.91		IM10	Winter	Male	May	1	11	35.28
EF03	Summer	Female	January	3	12	34.64		DMO3	Summer	Male	January	3	12	34.01		IF06	Winter	Female	May	1	12	34.92		IM10	Winter	Male	May	1	12	34.41
EF03	Summer	Female	January	3	13	35.2		DMO3	Summer	Male	January	3	13	36.26		IF06	Winter	Female	May	1	13	35.1		IM10	Winter	Male	May	1	13	34.59
EF03	Summer	Female	January	3	14	33.33		DMO3	Summer	Male	January	3	14	35.2		IF06	Winter	Female	May	1	14	34.92		IM10	Winter	Male	May	1	14	34.66
EF03	Summer	Female	January	3	15	34.07		DMO3	Summer	Male	January	3	15	34.01		IF06	Winter	Female	May	1	15	33.86		IM10	Winter	Male	May	1	15	34.41
EF03	Summer	Female	January	3	16	34.45		DMO3	Summer	Male	January	3	16	35.01		IF06	Winter	Female	May	1	16	34.98		IM10	Winter	Male	May	1	16	34.78
EF03	Summer	Female	January	3	17	34.01		DMO3	Summer	Male	January	3	17	34.51		IF06	Winter	Female	May	1	17	33.79		IM10	Winter	Male	May	1	17	33.22
EF03	Summer	Female	January	3	18	33.39		DMO3	Summer	Male	January	3	18	33.7		IF06	Winter	Female	May	1	18	34.73		IM10	Winter	Male	May	1	18	34.22
EF03	Summer	Female	January	3	19	34.01		DMO3	Summer	Male	January	3	19	34.07		IF06	Winter	Female	May	1	19	33.54		IM10	Winter	Male	May	1	19	31.66
EF03	Summer	Female	January	3	20	34.14		DMO3	Summer	Male	January	3	20	35.51		IF06	Winter	Female	May	1	20	34.42		IM10	Winter	Male	May	1	20	33.47
EF03	Summer	Female	January	3	21	33.95		DMO3	Summer	Male	January	3	21	34.7		IF06	Winter	Female	May	1	21	35.1		IM10	Winter	Male	May	1	21	34.84
EF03	Summer	Female	January	3	22	34.45		DMO3	Summer	Male	January	3	22	34.07		IF06	Winter	Female	May	1	22	34.6		IM10	Winter	Male	May	1	22	32.29
EF03	Summer	Female	January	3	23	35.07		DMO3	Summer	Male	January	3	23	33.76		IF06	Winter	Female	May	1	23	33.48		IM10	Winter	Male	May	1	23	33.85
EF03	Summer	Female	January	3	24	34.45		DMO3	Summer	Male	January	3	24	34.57		IF06	Winter	Female	May	1	24	34.54		IM10	Winter	Male	May	1	24	34.34
EF03	Summer	Female	January	4	1	34.95		DMO3	Summer	Male	January	4	1	34.2		IF06	Winter	Female	May	2	1	35.29		IM10	Winter	Male	May	2	1	33.72
EF03	Summer	Female	January	4	2	34.76		DMO3	Summer	Male	January	4	2	34.51		IF06	Winter	Female	May	2	2	34.67		IM10	Winter	Male	May	2	2	34.84
EF03	Summer	Female	January	4	3	34.64		DMO3	Summer	Male	January	4	3	34.51		IF06	Winter	Female	May	2	3	35.29		IM10	Winter	Male	May	2	3	35.53
EF03	Summer	Female	January	4	4	34.64		DMO3	Summer	Male	January	4	4	34.14		IF06	Winter	Female	May	2	4	35.1		IM10	Winter	Male	May	2	4	35.65
EF03	Summer	Female	January	4	5	34.01		DMO3	Summer	Male	January	4	5	34.07		IF06	Winter	Female	May	2	5	33.17		IM10	Winter	Male	May	2	5	34.91
EF03	Summer	Female	January	4	6	34.82		DMO3	Summer	Male	January	4	6	34.2		IF06	Winter	Female	May	2	6	35.23		IM10	Winter	Male	May	2	6	34.59
EF03	Summer	Female	January	4	7	34.32		DMO3	Summer	Male	January	4	7	34.07		IF06	Winter	Female	May	2	7	36.04		IM10	Winter	Male	May	2	7	35.28
EF03	Summer	Female	January	4	8	34.76		DMO3	Summer	Male	January	4	8	33.95		IF06	Winter	Female	May	2	8	34.85		IM10	Winter	Male	May	2	8	34.84
EF03	Summer	Female	January	4	9	34.95		DMO3	Summer	Male	January	4	9	33.82		IF06	Winter	Female	May	2	9	34.92		IM10	Winter	Male	May	2	9	34.66
EF03	Summer	Female	January	4	10	34.39		DMO3	Summer	Male	January	4	10	33.82		IF06	Winter	Female	May	2	10	33.67		IM10	Winter	Male	May	2	10	34.59
EF03	Summer	Female	January	4	11	34.51		DMO3	Summer	Male	January	4	11	34.64		IF06	Winter	Female	May	2	11	35.6		IM10	Winter	Male	May	2	11	33.22
EF03	Summer	Female	January	4	12	34.76		DMO3	Summer	Male	January	4	12	35.26		IF06	Winter	Female	May	2	12	34.42		IM10	Winter	Male	May	2	12	34.16
EF03	Summer	Female	January	4	13	34.88		DMO3	Summer	Male	January	4	13	34.7		IF06	Winter	Female	May	2	13	33.86		IM10	Winter	Male	May	2	13	34.22
EF03	Summer	Female	January	4	14	34.95		DMO3	Summer	Male	January	4	14	35.01		IF06	Winter	Female	May	2	14	35.04		IM10	Winter	Male	May	2	14	34.72
EF03	Summer	Female	January	4	15	34.51		DMO3	Summer	Male	January	4	15	34.82		IF06	Winter	Female	May	2	15	34.6		IM10	Winter	Male	May	2	15	32.72
EF03	Summer	Female	January	4	16	35.57		DMO3	Summer	Male	January	4	16	33.82		IF06	Winter	Female	May	2	16	34.67		IM10	Winter	Male	May	2	16	34.28
EF03	Summer	Female	January	4	17	34.51		DMO3	Summer	Male	January	4	17	33.58		IF06	Winter	Female	May	2	17	34.23		IM10	Winter	Male	May	2	17	32.1
EF03	Summer	Female	January	4	18	34.45		DMO3	Summer	Male	January	4	18	34.64		IF06	Winter	Female	May	2	18	34.67		IM10	Winter	Male	May	2	18	32.97
EF03	Summer	Female	January	4	19	35.01		DMO3	Summer	Male	January	4	19	34.64		IF06	Winter	Female	May	2	19	33.67		IM10	Winter	Male	May	2	19	33.22
EF03	Summer	Female	January	4	20	34.95		DMO3	Summer	Male	January	4	20	34.64		IF06	Winter	Female	May	2	20	32.42		IM10	Winter	Male	May	2	20	34.34
EF03	Summer	Female	January	4	21	34.51		DMO3	Summer	Male	January	4	21	34.57		IF06	Winter	Female	May	2	21	34.42		IM10	Winter	Male	May	2	21	34.66
EF03	Summer	Female	January	4	22	35.01		DMO3	Summer	Male	January	4	22	34.32		IF06	Winter	Female	May	2	22	34.92		IM10	Winter	Male	May	2	22	35.03
EF03	Summer	Female	January	4	23	35.45		DMO3	Summer	Male	January	4	23	34.39		IF06	Winter	Female	May	2	23	36.47		IM10	Winter	Male	May	2	23	35.28
EF03	Summer	Female	January	4	24	34.88		DMO3	Summer	Male	January	4	24	35.26		IF06	Winter	Female	May	2	24	34.73		IM10	Winter	Male	May	2	24	35.47
EF03	Summer	Female	January	5	1	34.2		DMO3	Summer	Male	January	5	1	34.26		IF06	Winter	Female	May	3	1	35.98		IM10	Winter	Male	May	3	1	32.41
EF03	Summer	Female	January	5	2	34.32		DMO3	Summer	Male	January	5	2	34.07		IF06	Winter	Female	May	3	2	35.1		IM10	Winter	Male	May	3	2	35.03
EF03	Summer	Female	January	5	3	34.01		DMO3	Summer	Male	January	5	3	33.95		IF06	Winter	Female	May	3	3	35.98		IM10	Winter	Male	May	3	3	35.65
EF03	Summer	Female	January	5	4	34.88		DMO3	Summer	Male	January	5	4	33.95		IF06	Winter	Female	May	3	4	32.55		IM10	Winter	Male	May	3	4	34.34
EF03	Summer	Female	January	5	5	34.51		DMO3	Summer	Male	January	5	5	33.89		IF06	Winter	Female	May	3	5	34.35		IM10	Winter	Male	May	3	5	34.41
EF03	Summer	Female	January	5	6	34.51		DMO3	Summer	Male	January	5	6	34.32		IF06	Winter	Female	May	3	6	34.85		IM10	Winter	Male	May	3	6	33.6
EF03	Summer	Female	January	5	7	33.95		DMO3	Summer	Male	January	5	7	34.57		IF06	Winter	Female	May	3	7	35.41		IM10	Winter	Male	May	3	7	32.41
EF03	Summer	Female	January	5	8	35.2		DMO3	Summer	Male	January	5	8	34.2		IF06	Winter	Female	May	3	8	33.67		IM10	Winter	Male	May	3	8	32.6
EF03	Summer	Female	January	5	9	35.01		DMO3	Summer	Male	January	5	9	34.07		IF06	Winter	Female	May	3	9	34.42		IM10	Winter	Male	May	3	9	33.91
EF03	Summer	Female	January	5	10	34.95		DMO3	Summer	Male	January	5	10	34.01		IF06	Winter	Female	May	3	10	35.04		IM10	Winter	Male	May	3	10	34.47
EF03	Summer	Female	January	5	11	34.64		DMO3	Summer	Male	January	5	11	33.76		IF06	Winter	Female	May	3	11	35.98		IM10	Winter	Male	May	3	11	33.03
EF03	Summer	Female	January	5	12	35.51		DMO3	Summer	Male	January	5	12	34.32		IF06	Winter	Female	May	3	12	35.35		IM10	Winter	Male	May	3	12	34.78
EF03	Summer	Female	January	5	13	34.39		DMO3	Summer	Male	January	5	13	34.14		IF06	Winter	Female	May	3	13	33.42		IM10	Winter	Male	May	3	13	32.54
EF03	Summer	Female	January	5	14	34.7		DMO3	Summer	Male	January	5	14	34.14		IF06	Winter	Female	May	3	14	34.79		IM10	Winter	Male	May	3	14	34.66
EF03	Summer	Female	January	5	15	35.45		DMO3	Summer	Male	January	5	15	34.14		IF06	Winter	Female	May	3	15	33.23		IM10	Winter	Male	May	3	15	35.15
EF03	Summer	Female	January	5	16	34.88		DMO3	Summer	Male	January	5	16	35.45		IF06	Winter	Female	May	3	16	34.04		IM10	Winter	Male	May	3	16	32.72
EF03	Summer	Female	January	5	17	35.13		DMO3	Summer	Male	January	5	17	35.07		IF06	Winter	Female	May	3	17	34.48		IM10	Winter	Male	May	3	17	34.66
EF03	Summer	Female	January	5	18	35.01		DMO3	Summer	Male	January	5	18	34.95		IF06	Winter	Female	May	3	18	35.23		IM10	Winter	Male	May	3	18	33.97
EF03	Summer	Female	January	5	19	34.51		DMO3	Summer	Male	January	5	19	34.88		IF06	Winter	Female	May	3	19	34.17		IM10	Winter	Male	May	3	19	34.22
EF03	Summer	Female	January	5	20	34.45		DMO3	Summer	Male	January	5	20	34.76		IF06	Winter	Female	May	3	20	35.23		IM10	Winter	Male	May	3	20	33.03
EF03	Summer	Female	January	5	21	34.51		DMO3	Summer	Male	January	5	21	35.13		IF06	Winter	Female	May	3	21	33.73		IM10	Winter	Male	May	3	21	33.41
EF03	Summer	Female	January	5	22	35.01		DMO3	Summer	Male	January	5	22	35.2		IF06	Winter	Female	May	3	22	34.98		IM10	Winter	Male	May	3	22	32.41
EF03	Summer	Female	January	5	23	34.64		DMO3	Summer	Male	January	5	23	34.95		IF06	Winter	Female	May	3	23	32.8		IM10	Winter	Male	May	3	23	34.03
EF03	Summer	Female	January	5	24	34.51		DMO3	Summer	Male	January	5	24	35.07		IF06	Winter	Female	May	3	24	34.79		IM10	Winter	Male	May	3	24	34.41
EF03	Summer	Female	January	6	1	34.01		DMO3	Summer	Male	January	6	1	34.45		IF06	Winter	Female	May	4	1	35.35		IM10	Winter	Male	May	4	1	34.78
EF03	Summer	Female	January	6	2	35.26		DMO3	Summer	Male	January	6	2	34.88		IF06	Winter	Female	May	4	2	33.23		IM10	Winter	Male	May	4	2	35.15
EF03	Summer	Female	January	6	3	34.64		DMO3	Summer	Male	January	6	3	34.51		IF06	Winter	Female	May	4	3	35.23		IM10	Winter	Male	May	4	3	34.72
EF03	Summer	Female	January	6	4	34.39		DMO3	Summer	Male	January	6	4	34.32		IF06	Winter	Female	May	4	4	34.48		IM10	Winter	Male	May	4	4	33.91
EF03	Summer	Female	January	6	5	34.57		DMO3	Summer	Male	January	6	5	34.26		IF06	Winter	Female	May	4	5	34.6		IM10	Winter	Male	May	4	5	34.59
EF03	Summer	Female	January	6	6	34.64		DMO3	Summer	Male	January	6	6	34.7		IF06	Winter	Female	May	4	6	32.8		IM10	Winter	Male	May	4	6	34.41
EF03	Summer	Female	January	6	7	34.57		DMO3	Summer	Male	January	6	7	34.57		IF06	Winter	Female	May	4	7	34.67		IM10	Winter	Male	May	4	7	34.28
EF03	Summer	Female	January	6	8	34.95		DMO3	Summer	Male	January	6	8	34.32		IF06	Winter	Female	May	4	8	35.17		IM10	Winter	Male	May	4	8	35.53
EF03	Summer	Female	January	6	9	35.38		DMO3	Summer	Male	January	6	9	33.33		IF06	Winter	Female	May	4	9	35.54		IM10	Winter	Male	May	4	9	35.34
EF03	Summer	Female	January	6	10	34.76		DMO3	Summer	Male	January	6	10	33.82		IF06	Winter	Female	May	4	10	34.04		IM10	Winter	Male	May	4	10	35.4
EF03	Summer	Female	January	6	11	35.26		DMO3	Summer	Male	January	6	11	34.45		IF06	Winter	Female	May	4	11	35.66		IM10	Winter	Male	May	4	11	33.85
EF03	Summer	Female	January	6	12	35.01		DMO3	Summer	Male	January	6	12	34.64		IF06	Winter	Female	May	4	12	34.17		IM10	Winter	Male	May	4	12	33.22
EF03	Summer	Female	January	6	13	34.88		DMO3	Summer	Male	January	6	13	34.26		IF06	Winter	Female	May	4	13	35.1		IM10	Winter	Male	May	4	13	33.1
EF03	Summer	Female	January	6	14	34.64		DMO3	Summer	Male	January	6	14	33.95		IF06	Winter	Female	May	4	14	34.23		IM10	Winter	Male	May	4	14	33.47
EF03	Summer	Female	January	6	15	34.39		DMO3	Summer	Male	January	6	15	35.45		IF06	Winter	Female	May	4	15	32.92		IM10	Winter	Male	May	4	15	32.29
EF03	Summer	Female	January	6	16	34.32		DMO3	Summer	Male	January	6	16	35.01		IF06	Winter	Female	May	4	16	34.98		IM10	Winter	Male	May	4	16	33.72
EF03	Summer	Female	January	6	17	34.26		DMO3	Summer	Male	January	6	17	34.82		IF06	Winter	Female	May	4	17	35.04		IM10	Winter	Male	May	4	17	34.47
EF03	Summer	Female	January	6	18	33.95		DMO3	Summer	Male	January	6	18	35.01		IF06	Winter	Female	May	4	18	33.79		IM10	Winter	Male	May	4	18	34.84
EF03	Summer	Female	January	6	19	34.2		DMO3	Summer	Male	January	6	19	34.95		IF06	Winter	Female	May	4	19	35.98		IM10	Winter	Male	May	4	19	35.65
EF03	Summer	Female	January	6	20	35.07		DMO3	Summer	Male	January	6	20	34.7		IF06	Winter	Female	May	4	20	34.11		IM10	Winter	Male	May	4	20	32.29
EF03	Summer	Female	January	6	21	33.82		DMO3	Summer	Male	January	6	21	35.32		IF06	Winter	Female	May	4	21	35.1		IM10	Winter	Male	May	4	21	34.34
EF03	Summer	Female	January	6	22	34.14		DMO3	Summer	Male	January	6	22	34.7		IF06	Winter	Female	May	4	22	34.73		IM10	Winter	Male	May	4	22	34.72
EF03	Summer	Female	January	6	23	34.64		DMO3	Summer	Male	January	6	23	34.64		IF06	Winter	Female	May	4	23	33.73		IM10	Winter	Male	May	4	23	34.41
EF03	Summer	Female	January	6	24	34.82		DMO3	Summer	Male	January	6	24	34.64		IF06	Winter	Female	May	4	24	31.98		IM10	Winter	Male	May	4	24	33.6
EF03	Summer	Female	January	7	1	34.95		DMO3	Summer	Male	January	7	1	34.95		IF06	Winter	Female	May	5	1	34.79		IM10	Winter	Male	May	5	1	34.41
EF03	Summer	Female	January	7	2	34.88		DMO3	Summer	Male	January	7	2	34.26		IF06	Winter	Female	May	5	2	34.6		IM10	Winter	Male	May	5	2	33.16
EF03	Summer	Female	January	7	3	34.95		DMO3	Summer	Male	January	7	3	34.32		IF06	Winter	Female	May	5	3	32.11		IM10	Winter	Male	May	5	3	34.28
EF03	Summer	Female	January	7	4	34.64		DMO3	Summer	Male	January	7	4	34.7		IF06	Winter	Female	May	5	4	34.42		IM10	Winter	Male	May	5	4	34.41
EF03	Summer	Female	January	7	5	34.64		DMO3	Summer	Male	January	7	5	34.95		IF06	Winter	Female	May	5	5	34.17		IM10	Winter	Male	May	5	5	34.09
EF03	Summer	Female	January	7	6	34.14		DMO3	Summer	Male	January	7	6	34.57		IF06	Winter	Female	May	5	6	33.73		IM10	Winter	Male	May	5	6	34.28
EF03	Summer	Female	January	7	7	34.76		DMO3	Summer	Male	January	7	7	34.57		IF06	Winter	Female	May	5	7	34.98		IM10	Winter	Male	May	5	7	34.84
EF03	Summer	Female	January	7	8	34.82		DMO3	Summer	Male	January	7	8	34.32		IF06	Winter	Female	May	5	8	35.1		IM10	Winter	Male	May	5	8	34.78
EF03	Summer	Female	January	7	9	34.2		DMO3	Summer	Male	January	7	9	34.14		IF06	Winter	Female	May	5	9	33.04		IM10	Winter	Male	May	5	9	34.78
EF03	Summer	Female	January	7	10	35.57		DMO3	Summer	Male	January	7	10	34.14		IF06	Winter	Female	May	5	10	35.04		IM10	Winter	Male	May	5	10	35.65
EF03	Summer	Female	January	7	11	35.57		DMO3	Summer	Male	January	7	11	33.58		IF06	Winter	Female	May	5	11	35.35		IM10	Winter	Male	May	5	11	34.34
EF03	Summer	Female	January	7	12	35.76		DMO3	Summer	Male	January	7	12	34.45		IF06	Winter	Female	May	5	12	35.35		IM10	Winter	Male	May	5	12	35.15
EF03	Summer	Female	January	7	13	35.01		DMO3	Summer	Male	January	7	13	33.95		IF06	Winter	Female	May	5	13	36.04		IM10	Winter	Male	May	5	13	35.15
EF03	Summer	Female	January	7	14	34.26		DMO3	Summer	Male	January	7	14	33.89		IF06	Winter	Female	May	5	14	35.1		IM10	Winter	Male	May	5	14	35.47
EF03	Summer	Female	January	7	15	33.89		DMO3	Summer	Male	January	7	15	34.14		IF06	Winter	Female	May	5	15	35.1		IM10	Winter	Male	May	5	15	33.1
EF03	Summer	Female	January	7	16	36.32		DMO3	Summer	Male	January	7	16	34.95		IF06	Winter	Female	May	5	16	34.73		IM10	Winter	Male	May	5	16	34.66
EF03	Summer	Female	January	7	17	35.76		DMO3	Summer	Male	January	7	17	34.82		IF06	Winter	Female	May	5	17	33.73		IM10	Winter	Male	May	5	17	34.91
EF03	Summer	Female	January	7	18	34.45		DMO3	Summer	Male	January	7	18	34.7		IF06	Winter	Female	May	5	18	35.6		IM10	Winter	Male	May	5	18	31.54
EF03	Summer	Female	January	7	19	34.32		DMO3	Summer	Male	January	7	19	34.57		IF06	Winter	Female	May	5	19	34.6		IM10	Winter	Male	May	5	19	33.97
EF03	Summer	Female	January	7	20	34.57		DMO3	Summer	Male	January	7	20	34.7		IF06	Winter	Female	May	5	20	34.35		IM10	Winter	Male	May	5	20	34.53
EF03	Summer	Female	January	7	21	34.76		DMO3	Summer	Male	January	7	21	34.57		IF06	Winter	Female	May	5	21	34.11		IM10	Winter	Male	May	5	21	32.22
EF03	Summer	Female	January	7	22	35.01		DMO3	Summer	Male	January	7	22	34.45		IF06	Winter	Female	May	5	22	32.61		IM10	Winter	Male	May	5	22	33.97
EF03	Summer	Female	January	7	23	35.88		DMO3	Summer	Male	January	7	23	34.45		IF06	Winter	Female	May	5	23	32.42		IM10	Winter	Male	May	5	23	34.59
EF03	Summer	Female	January	7	24	35.38		DMO3	Summer	Male	January	7	24	35.69		IF06	Winter	Female	May	5	24	33.54		IM10	Winter	Male	May	5	24	31.23
EF03	Summer	Female	January	8	1	34.64		DMO3	Summer	Male	January	8	1	36.75		IF06	Winter	Female	May	6	1	33.23		IM10	Winter	Male	May	6	1	33.97
EF03	Summer	Female	January	8	2	34.51		DMO3	Summer	Male	January	8	2	34.39		IF06	Winter	Female	May	6	2	34.85		IM10	Winter	Male	May	6	2	31.66
EF03	Summer	Female	January	8	3	34.95		DMO3	Summer	Male	January	8	3	34.57		IF06	Winter	Female	May	6	3	32.11		IM10	Winter	Male	May	6	3	33.78
EF03	Summer	Female	January	8	4	35.01		DMO3	Summer	Male	January	8	4	34.14		IF06	Winter	Female	May	6	4	34.11		IM10	Winter	Male	May	6	4	34.66
EF03	Summer	Female	January	8	5	35.07		DMO3	Summer	Male	January	8	5	34.7		IF06	Winter	Female	May	6	5	35.1		IM10	Winter	Male	May	6	5	34.66
EF03	Summer	Female	January	8	6	34.82		DMO3	Summer	Male	January	8	6	34.95		IF06	Winter	Female	May	6	6	35.73		IM10	Winter	Male	May	6	6	35.09
EF03	Summer	Female	January	8	7	35.26		DMO3	Summer	Male	January	8	7	34.88		IF06	Winter	Female	May	6	7	35.29		IM10	Winter	Male	May	6	7	35.09
EF03	Summer	Female	January	8	8	34.39		DMO3	Summer	Male	January	8	8	35.2		IF06	Winter	Female	May	6	8	36.1		IM10	Winter	Male	May	6	8	35.34
EF03	Summer	Female	January	8	9	34.45		DMO3	Summer	Male	January	8	9	34.95		IF06	Winter	Female	May	6	9	34.29		IM10	Winter	Male	May	6	9	33.6
EF03	Summer	Female	January	8	10	34.82		DMO3	Summer	Male	January	8	10	34.51		IF06	Winter	Female	May	6	10	35.29		IM10	Winter	Male	May	6	10	34.66
EF03	Summer	Female	January	8	11	34.26		DMO3	Summer	Male	January	8	11	32.95		IF06	Winter	Female	May	6	11	36.47		IM10	Winter	Male	May	6	11	35.65
EF03	Summer	Female	January	8	12	34.7		DMO3	Summer	Male	January	8	12	33.64		IF06	Winter	Female	May	6	12	32.92		IM10	Winter	Male	May	6	12	35.59
EF03	Summer	Female	January	8	13	34.2		DMO3	Summer	Male	January	8	13	34.07		IF06	Winter	Female	May	6	13	34.73		IM10	Winter	Male	May	6	13	35.72
EF03	Summer	Female	January	8	14	35.13		DMO3	Summer	Male	January	8	14	34.07		IF06	Winter	Female	May	6	14	35.6		IM10	Winter	Male	May	6	14	33.28
EF03	Summer	Female	January	8	15	34.51		DMO3	Summer	Male	January	8	15	34.32		IF06	Winter	Female	May	6	15	34.04		IM10	Winter	Male	May	6	15	34.34
EF03	Summer	Female	January	8	16	34.57		DMO3	Summer	Male	January	8	16	34.32		IF06	Winter	Female	May	6	16	34.35		IM10	Winter	Male	May	6	16	34.78
EF03	Summer	Female	January	8	17	34.95		DMO3	Summer	Male	January	8	17	34.7		IF06	Winter	Female	May	6	17	35.41		IM10	Winter	Male	May	6	17	35.47
EF03	Summer	Female	January	8	18	35.38		DMO3	Summer	Male	January	8	18	35.26		IF06	Winter	Female	May	6	18	33.92		IM10	Winter	Male	May	6	18	32.97
EF03	Summer	Female	January	8	19	35.26		DMO3	Summer	Male	January	8	19	35.13		IF06	Winter	Female	May	6	19	34.98		IM10	Winter	Male	May	6	19	35.15
EF03	Summer	Female	January	8	20	34.95		DMO3	Summer	Male	January	8	20	35.01		IF06	Winter	Female	May	6	20	34.54		IM10	Winter	Male	May	6	20	35.4
EF03	Summer	Female	January	8	21	35.63		DMO3	Summer	Male	January	8	21	35.01		IF06	Winter	Female	May	6	21	35.17		IM10	Winter	Male	May	6	21	35.59
EF03	Summer	Female	January	8	22	35.88		DMO3	Summer	Male	January	8	22	35.07		IF06	Winter	Female	May	6	22	35.6		IM10	Winter	Male	May	6	22	35.22
EF03	Summer	Female	January	8	23	35.57		DMO3	Summer	Male	January	8	23	35.01		IF06	Winter	Female	May	6	23	33.92		IM10	Winter	Male	May	6	23	35.59
EF03	Summer	Female	January	8	24	34.57		DMO3	Summer	Male	January	8	24	35.13		IF06	Winter	Female	May	6	24	33.67		IM10	Winter	Male	May	6	24	35.4
EF03	Summer	Female	January	9	1	35.69		DMO3	Summer	Male	January	9	1	34.7		IF06	Winter	Female	May	7	1	35.79		IM10	Winter	Male	May	7	1	34.66
EF03	Summer	Female	January	9	2	35.51		DMO3	Summer	Male	January	9	2	34.57		IF06	Winter	Female	May	7	2	35.85		IM10	Winter	Male	May	7	2	34.84
EF03	Summer	Female	January	9	3	35.26		DMO3	Summer	Male	January	9	3	34.76		IF06	Winter	Female	May	7	3	34.29		IM10	Winter	Male	May	7	3	35.22
EF03	Summer	Female	January	9	4	35.51		DMO3	Summer	Male	January	9	4	35.01		IF06	Winter	Female	May	7	4	33.79		IM10	Winter	Male	May	7	4	32.79
EF03	Summer	Female	January	9	5	36.01		DMO3	Summer	Male	January	9	5	35.07		IF06	Winter	Female	May	7	5	34.79		IM10	Winter	Male	May	7	5	34.41
EF03	Summer	Female	January	9	6	36.57		DMO3	Summer	Male	January	9	6	34.76		IF06	Winter	Female	May	7	6	35.73		IM10	Winter	Male	May	7	6	35.47
EF03	Summer	Female	January	9	7	34.39		DMO3	Summer	Male	January	9	7	34.82		IF06	Winter	Female	May	7	7	33.79		IM10	Winter	Male	May	7	7	32.97
EF03	Summer	Female	January	9	8	35.38		DMO3	Summer	Male	January	9	8	34.57		IF06	Winter	Female	May	7	8	35.17		IM10	Winter	Male	May	7	8	34.78
EF03	Summer	Female	January	9	9	34.76		DMO3	Summer	Male	January	9	9	34.88		IF06	Winter	Female	May	7	9	36.29		IM10	Winter	Male	May	7	9	32.97
EF03	Summer	Female	January	9	10	35.01		DMO3	Summer	Male	January	9	10	35.01		IF06	Winter	Female	May	7	10	33.92		IM10	Winter	Male	May	7	10	34.09
EF03	Summer	Female	January	9	11	36.26		DMO3	Summer	Male	January	9	11	34.2		IF06	Winter	Female	May	7	11	35.04		IM10	Winter	Male	May	7	11	34.78
EF03	Summer	Female	January	9	12	35.57		DMO3	Summer	Male	January	9	12	34.45		IF06	Winter	Female	May	7	12	33.79		IM10	Winter	Male	May	7	12	34.41
EF03	Summer	Female	January	9	13	35.63		DMO3	Summer	Male	January	9	13	34.7		IF06	Winter	Female	May	7	13	35.48		IM10	Winter	Male	May	7	13	32.85
EF03	Summer	Female	January	9	14	35.45		DMO3	Summer	Male	January	9	14	34.76		IF06	Winter	Female	May	7	14	32.92		IM10	Winter	Male	May	7	14	34.72
EF03	Summer	Female	January	9	15	35.88		DMO3	Summer	Male	January	9	15	34.45		IF06	Winter	Female	May	7	15	35.66		IM10	Winter	Male	May	7	15	35.28
EF03	Summer	Female	January	9	16	34.95		DMO3	Summer	Male	January	9	16	34.7		IF06	Winter	Female	May	7	16	34.98		IM10	Winter	Male	May	7	16	33.72
EF03	Summer	Female	January	9	17	35.01		DMO3	Summer	Male	January	9	17	34.82		IF06	Winter	Female	May	7	17	33.48		IM10	Winter	Male	May	7	17	33.66
EF03	Summer	Female	January	9	18	35.45		DMO3	Summer	Male	January	9	18	34.88		IF06	Winter	Female	May	7	18	34.6		IM10	Winter	Male	May	7	18	34.97
EF03	Summer	Female	January	9	19	35.45		DMO3	Summer	Male	January	9	19	35.01		IF06	Winter	Female	May	7	19	35.79		IM10	Winter	Male	May	7	19	32.72
EF03	Summer	Female	January	9	20	35.26		DMO3	Summer	Male	January	9	20	35.26		IF06	Winter	Female	May	7	20	34.11		IM10	Winter	Male	May	7	20	35.34
EF03	Summer	Female	January	9	21	35.01		DMO3	Summer	Male	January	9	21	35.01		IF06	Winter	Female	May	7	21	32.67		IM10	Winter	Male	May	7	21	33.28
EF03	Summer	Female	January	9	22	35.01		DMO3	Summer	Male	January	9	22	35.01		IF06	Winter	Female	May	7	22	34.67		IM10	Winter	Male	May	7	22	33.72
EF03	Summer	Female	January	9	23	34.76		DMO3	Summer	Male	January	9	23	34.82		IF06	Winter	Female	May	7	23	36.22		IM10	Winter	Male	May	7	23	35.96
EF03	Summer	Female	January	9	24	35.2		DMO3	Summer	Male	January	9	24	34.88		IF06	Winter	Female	May	7	24	33.11		IM10	Winter	Male	May	7	24	34.03
EF03	Summer	Female	January	10	1	35.57		DMO3	Summer	Male	January	10	1	34.82		IF06	Winter	Female	May	8	1	34.85		IM10	Winter	Male	May	8	1	33.47
EF03	Summer	Female	January	10	2	34.39		DMO3	Summer	Male	January	10	2	34.7		IF06	Winter	Female	May	8	2	35.6		IM10	Winter	Male	May	8	2	35.65
EF03	Summer	Female	January	10	3	33.26		DMO3	Summer	Male	January	10	3	35.01		IF06	Winter	Female	May	8	3	33.67		IM10	Winter	Male	May	8	3	32.85
EF03	Summer	Female	January	10	4	34.95		DMO3	Summer	Male	January	10	4	34.88		IF06	Winter	Female	May	8	4	35.6		IM10	Winter	Male	May	8	4	34.22
EF03	Summer	Female	January	10	5	34.57		DMO3	Summer	Male	January	10	5	34.88		IF06	Winter	Female	May	8	5	35.54		IM10	Winter	Male	May	8	5	35.34
EF03	Summer	Female	January	10	6	34.39		DMO3	Summer	Male	January	10	6	35.07		IF06	Winter	Female	May	8	6	34.23		IM10	Winter	Male	May	8	6	35.9
EF03	Summer	Female	January	10	7	34.32		DMO3	Summer	Male	January	10	7	34.51		IF06	Winter	Female	May	8	7	34.6		IM10	Winter	Male	May	8	7	31.6
EF03	Summer	Female	January	10	8	35.07		DMO3	Summer	Male	January	10	8	34.82		IF06	Winter	Female	May	8	8	34.42		IM10	Winter	Male	May	8	8	34.59
EF03	Summer	Female	January	10	9	35.82		DMO3	Summer	Male	January	10	9	34.39		IF06	Winter	Female	May	8	9	35.48		IM10	Winter	Male	May	8	9	34.34
EF03	Summer	Female	January	10	10	34.88		DMO3	Summer	Male	January	10	10	34.64		IF06	Winter	Female	May	8	10	33.98		IM10	Winter	Male	May	8	10	34.09
EF03	Summer	Female	January	10	11	34.64		DMO3	Summer	Male	January	10	11	34.88		IF06	Winter	Female	May	8	11	35.29		IM10	Winter	Male	May	8	11	34.28
EF03	Summer	Female	January	10	12	34.45		DMO3	Summer	Male	January	10	12	34.76		IF06	Winter	Female	May	8	12	34.35		IM10	Winter	Male	May	8	12	34.59
EF03	Summer	Female	January	10	13	35.26		DMO3	Summer	Male	January	10	13	35.13		IF06	Winter	Female	May	8	13	32.98		IM10	Winter	Male	May	8	13	33.53
EF03	Summer	Female	January	10	14	35.13		DMO3	Summer	Male	January	10	14	35.07		IF06	Winter	Female	May	8	14	34.92		IM10	Winter	Male	May	8	14	35.09
EF03	Summer	Female	January	10	15	35.38		DMO3	Summer	Male	January	10	15	35.57		IF06	Winter	Female	May	8	15	34.48		IM10	Winter	Male	May	8	15	35.53
EF03	Summer	Female	January	10	16	36.07		DMO3	Summer	Male	January	10	16	34.88		IF06	Winter	Female	May	8	16	33.29		IM10	Winter	Male	May	8	16	35.65
EF03	Summer	Female	January	10	17	35.32		DMO3	Summer	Male	January	10	17	35.38		IF06	Winter	Female	May	8	17	33.29		IM10	Winter	Male	May	8	17	32.66
EF03	Summer	Female	January	10	18	35.07		DMO3	Summer	Male	January	10	18	34.82		IF06	Winter	Female	May	8	18	35.91		IM10	Winter	Male	May	8	18	35.65
EF03	Summer	Female	January	10	19	34.64		DMO3	Summer	Male	January	10	19	35.2		IF06	Winter	Female	May	8	19	33.54		IM10	Winter	Male	May	8	19	34.03
EF03	Summer	Female	January	10	20	34.51		DMO3	Summer	Male	January	10	20	34.95		IF06	Winter	Female	May	8	20	31.86		IM10	Winter	Male	May	8	20	34.03
EF03	Summer	Female	January	10	21	35.51		DMO3	Summer	Male	January	10	21	35.13		IF06	Winter	Female	May	8	21	34.67		IM10	Winter	Male	May	8	21	35.09
EF03	Summer	Female	January	10	22	34.57		DMO3	Summer	Male	January	10	22	34.95		IF06	Winter	Female	May	8	22	35.04		IM10	Winter	Male	May	8	22	35.78
EF03	Summer	Female	January	10	23	34.88		DMO3	Summer	Male	January	10	23	35.45		IF06	Winter	Female	May	8	23	33.17		IM10	Winter	Male	May	8	23	33.16
EF03	Summer	Female	January	10	24	35.13		DMO3	Summer	Male	January	10	24	33.82		IF06	Winter	Female	May	8	24	35.6		IM10	Winter	Male	May	8	24	35.47
EF03	Summer	Female	January	11	1	35.13		DMO3	Summer	Male	January	11	1	34.45		IF06	Winter	Female	May	9	1	34.98		IM10	Winter	Male	May	9	1	35.03
EF03	Summer	Female	January	11	2	34.57		DMO3	Summer	Male	January	11	2	33.82		IF06	Winter	Female	May	9	2	34.17		IM10	Winter	Male	May	9	2	35.9
EF03	Summer	Female	January	11	3	34.64		DMO3	Summer	Male	January	11	3	34.45		IF06	Winter	Female	May	9	3	34.67		IM10	Winter	Male	May	9	3	32.29
EF03	Summer	Female	January	11	4	35.2		DMO3	Summer	Male	January	11	4	34.14		IF06	Winter	Female	May	9	4	35.91		IM10	Winter	Male	May	9	4	34.66
EF03	Summer	Female	January	11	5	35.2		DMO3	Summer	Male	January	11	5	35.13		IF06	Winter	Female	May	9	5	34.98		IM10	Winter	Male	May	9	5	32.04
EF03	Summer	Female	January	11	6	34.45		DMO3	Summer	Male	January	11	6	35.63		IF06	Winter	Female	May	9	6	35.85		IM10	Winter	Male	May	9	6	35.53
EF03	Summer	Female	January	11	7	35.32		DMO3	Summer	Male	January	11	7	35.13		IF06	Winter	Female	May	9	7	35.98		IM10	Winter	Male	May	9	7	34.53
EF03	Summer	Female	January	11	8	34.51		DMO3	Summer	Male	January	11	8	35.32		IF06	Winter	Female	May	9	8	32.23		IM10	Winter	Male	May	9	8	35.22
EF03	Summer	Female	January	11	9	34.14		DMO3	Summer	Male	January	11	9	35.2		IF06	Winter	Female	May	9	9	35.79		IM10	Winter	Male	May	9	9	35.22
EF03	Summer	Female	January	11	10	34.39		DMO3	Summer	Male	January	11	10	34.57		IF06	Winter	Female	May	9	10	34.54		IM10	Winter	Male	May	9	10	35.78
EF03	Summer	Female	January	11	11	34.88		DMO3	Summer	Male	January	11	11	33.01		IF06	Winter	Female	May	9	11	36.1		IM10	Winter	Male	May	9	11	35.72
EF03	Summer	Female	January	11	12	35.07		DMO3	Summer	Male	January	11	12	33.82		IF06	Winter	Female	May	9	12	31.49		IM10	Winter	Male	May	9	12	35.59
EF03	Summer	Female	January	11	13	34.76		DMO3	Summer	Male	January	11	13	33.95		IF06	Winter	Female	May	9	13	36.04		IM10	Winter	Male	May	9	13	36.15
EF03	Summer	Female	January	11	14	35.07		DMO3	Summer	Male	January	11	14	33.64		IF06	Winter	Female	May	9	14	33.61		IM10	Winter	Male	May	9	14	32.66
EF03	Summer	Female	January	11	15	34.51		DMO3	Summer	Male	January	11	15	33.95		IF06	Winter	Female	May	9	15	35.79		IM10	Winter	Male	May	9	15	35.28
EF03	Summer	Female	January	11	16	34.01		DMO3	Summer	Male	January	11	16	34.88		IF06	Winter	Female	May	9	16	34.48		IM10	Winter	Male	May	9	16	35.59
EF03	Summer	Female	January	11	17	35.13		DMO3	Summer	Male	January	11	17	34.14		IF06	Winter	Female	May	9	17	36.22		IM10	Winter	Male	May	9	17	33.47
EF03	Summer	Female	January	11	18	35.51		DMO3	Summer	Male	January	11	18	34.2		IF06	Winter	Female	May	9	18	32.73		IM10	Winter	Male	May	9	18	34.16
EF03	Summer	Female	January	11	19	35.26		DMO3	Summer	Male	January	11	19	35.13		IF06	Winter	Female	May	9	19	34.85		IM10	Winter	Male	May	9	19	34.41
EF03	Summer	Female	January	11	20	34.51		DMO3	Summer	Male	January	11	20	33.89		IF06	Winter	Female	May	9	20	36.1		IM10	Winter	Male	May	9	20	35.47
EF03	Summer	Female	January	11	21	34.14		DMO3	Summer	Male	January	11	21	34.51		IF06	Winter	Female	May	9	21	34.79		IM10	Winter	Male	May	9	21	33.85
EF03	Summer	Female	January	11	22	34.51		DMO3	Summer	Male	January	11	22	34.95		IF06	Winter	Female	May	9	22	34.42		IM10	Winter	Male	May	9	22	34.97
EF03	Summer	Female	January	11	23	35.2		DMO3	Summer	Male	January	11	23	35.13		IF06	Winter	Female	May	9	23	33.92		IM10	Winter	Male	May	9	23	34.84
EF03	Summer	Female	January	11	24	34.51		DMO3	Summer	Male	January	11	24	34.88		IF06	Winter	Female	May	9	24	34.85		IM10	Winter	Male	May	9	24	35.72
EF03	Summer	Female	January	12	1	35.2		DMO3	Summer	Male	January	12	1	34.95		IF06	Winter	Female	May	10	1	34.11		IM10	Winter	Male	May	10	1	34.16
EF03	Summer	Female	January	12	2	34.76		DMO3	Summer	Male	January	12	2	34.57		IF06	Winter	Female	May	10	2	34.85		IM10	Winter	Male	May	10	2	34.47
EF03	Summer	Female	January	12	3	34.76		DMO3	Summer	Male	January	12	3	34.82		IF06	Winter	Female	May	10	3	35.04		IM10	Winter	Male	May	10	3	32.91
EF03	Summer	Female	January	12	4	34.76		DMO3	Summer	Male	January	12	4	35.07		IF06	Winter	Female	May	10	4	34.98		IM10	Winter	Male	May	10	4	34.97
EF03	Summer	Female	January	12	5	34.82		DMO3	Summer	Male	January	12	5	34.88		IF06	Winter	Female	May	10	5	34.35		IM10	Winter	Male	May	10	5	35.15
EF03	Summer	Female	January	12	6	35.13		DMO3	Summer	Male	January	12	6	34.7		IF06	Winter	Female	May	10	6	33.98		IM10	Winter	Male	May	10	6	34.84
EF03	Summer	Female	January	12	7	35.38		DMO3	Summer	Male	January	12	7	34.32		IF06	Winter	Female	May	10	7	35.35		IM10	Winter	Male	May	10	7	34.03
EF03	Summer	Female	January	12	8	35.07		DMO3	Summer	Male	January	12	8	34.57		IF06	Winter	Female	May	10	8	33.98		IM10	Winter	Male	May	10	8	34.84
EF03	Summer	Female	January	12	9	35.26		DMO3	Summer	Male	January	12	9	34.64		IF06	Winter	Female	May	10	9	35.91		IM10	Winter	Male	May	10	9	34.78
EF03	Summer	Female	January	12	10	34.7		DMO3	Summer	Male	January	12	10	34.26		IF06	Winter	Female	May	10	10	35.41		IM10	Winter	Male	May	10	10	35.09
EF03	Summer	Female	January	12	11	34.88		DMO3	Summer	Male	January	12	11	33.14		IF06	Winter	Female	May	10	11	34.98		IM10	Winter	Male	May	10	11	34.34
EF03	Summer	Female	January	12	12	34.45		DMO3	Summer	Male	January	12	12	33.95		IF06	Winter	Female	May	10	12	35.85		IM10	Winter	Male	May	10	12	35.47
EF03	Summer	Female	January	12	13	34.57		DMO3	Summer	Male	January	12	13	34.26		IF06	Winter	Female	May	10	13	33.17		IM10	Winter	Male	May	10	13	32.85
EF03	Summer	Female	January	12	14	34.76		DMO3	Summer	Male	January	12	14	35.63		IF06	Winter	Female	May	10	14	34.23		IM10	Winter	Male	May	10	14	34.59
EF03	Summer	Female	January	12	15	34.88		DMO3	Summer	Male	January	12	15	34.45		IF06	Winter	Female	May	10	15	34.48		IM10	Winter	Male	May	10	15	34.34
EF03	Summer	Female	January	12	16	34.57		DMO3	Summer	Male	January	12	16	34.82		IF06	Winter	Female	May	10	16	35.98		IM10	Winter	Male	May	10	16	32.6
EF03	Summer	Female	January	12	17	34.57		DMO3	Summer	Male	January	12	17	35.69		IF06	Winter	Female	May	10	17	34.54		IM10	Winter	Male	May	10	17	33.97
EF03	Summer	Female	January	12	18	34.64		DMO3	Summer	Male	January	12	18	34.26		IF06	Winter	Female	May	10	18	34.42		IM10	Winter	Male	May	10	18	34.72
EF03	Summer	Female	January	12	19	34.88		DMO3	Summer	Male	January	12	19	34.26		IF06	Winter	Female	May	10	19	32.92		IM10	Winter	Male	May	10	19	33.1
EF03	Summer	Female	January	12	20	35.13		DMO3	Summer	Male	January	12	20	34.2		IF06	Winter	Female	May	10	20	32.55		IM10	Winter	Male	May	10	20	34.22
EF03	Summer	Female	January	12	21	35.01		DMO3	Summer	Male	January	12	21	34.2		IF06	Winter	Female	May	10	21	33.23		IM10	Winter	Male	May	10	21	35.4
EF03	Summer	Female	January	12	22	36.07		DMO3	Summer	Male	January	12	22	35.2		IF06	Winter	Female	May	10	22	36.22		IM10	Winter	Male	May	10	22	34.47
EF03	Summer	Female	January	12	23	34.51		DMO3	Summer	Male	January	12	23	34.76		IF06	Winter	Female	May	10	23	35.41		IM10	Winter	Male	May	10	23	33.47
EF03	Summer	Female	January	12	24	34.32		DMO3	Summer	Male	January	12	24	34.7		IF06	Winter	Female	May	10	24	33.92		IM10	Winter	Male	May	10	24	33.66
EF03	Summer	Female	January	13	1	35.01		DMO3	Summer	Male	January	13	1	35.01		IF06	Winter	Female	May	11	1	36.29		IM10	Winter	Male	May	11	1	35.34
EF03	Summer	Female	January	13	2	34.88		DMO3	Summer	Male	January	13	2	34.7		IF06	Winter	Female	May	11	2	34.35		IM10	Winter	Male	May	11	2	32.35
EF03	Summer	Female	January	13	3	35.07		DMO3	Summer	Male	January	13	3	34.88		IF06	Winter	Female	May	11	3	34.04		IM10	Winter	Male	May	11	3	33.41
EF03	Summer	Female	January	13	4	34.82		DMO3	Summer	Male	January	13	4	34.7		IF06	Winter	Female	May	11	4	34.73		IM10	Winter	Male	May	11	4	34.16
EF03	Summer	Female	January	13	5	34.01		DMO3	Summer	Male	January	13	5	34.82		IF06	Winter	Female	May	11	5	34.23		IM10	Winter	Male	May	11	5	35.4
EF03	Summer	Female	January	13	6	34.82		DMO3	Summer	Male	January	13	6	34.51		IF06	Winter	Female	May	11	6	35.48		IM10	Winter	Male	May	11	6	35.59
EF03	Summer	Female	January	13	7	35.38		DMO3	Summer	Male	January	13	7	34.57		IF06	Winter	Female	May	11	7	35.98		IM10	Winter	Male	May	11	7	34.53
EF03	Summer	Female	January	13	8	34.26		DMO3	Summer	Male	January	13	8	34.64		IF06	Winter	Female	May	11	8	35.17		IM10	Winter	Male	May	11	8	33.35
EF03	Summer	Female	January	13	9	35.57		DMO3	Summer	Male	January	13	9	34.14		IF06	Winter	Female	May	11	9	35.91		IM10	Winter	Male	May	11	9	34.84
EF03	Summer	Female	January	13	10	34.88		DMO3	Summer	Male	January	13	10	34.32		IF06	Winter	Female	May	11	10	35.98		IM10	Winter	Male	May	11	10	35.15
EF03	Summer	Female	January	13	11	35.26		DMO3	Summer	Male	January	13	11	34.07		IF06	Winter	Female	May	11	11	33.04		IM10	Winter	Male	May	11	11	34.47
EF03	Summer	Female	January	13	12	34.57		DMO3	Summer	Male	January	13	12	34.45		IF06	Winter	Female	May	11	12	35.23		IM10	Winter	Male	May	11	12	34.22
EF03	Summer	Female	January	13	13	34.64		DMO3	Summer	Male	January	13	13	34.64		IF06	Winter	Female	May	11	13	35.66		IM10	Winter	Male	May	11	13	35.22
EF03	Summer	Female	January	13	14	35.2		DMO3	Summer	Male	January	13	14	35.07		IF06	Winter	Female	May	11	14	34.67		IM10	Winter	Male	May	11	14	35.4
EF03	Summer	Female	January	13	15	34.95		DMO3	Summer	Male	January	13	15	34.76		IF06	Winter	Female	May	11	15	34.85		IM10	Winter	Male	May	11	15	33.97
EF03	Summer	Female	January	13	16	34.88		DMO3	Summer	Male	January	13	16	34.39		IF06	Winter	Female	May	11	16	34.85		IM10	Winter	Male	May	11	16	35.72
EF03	Summer	Female	January	13	17	35.57		DMO3	Summer	Male	January	13	17	34.64		IF06	Winter	Female	May	11	17	33.48		IM10	Winter	Male	May	11	17	35.28
EF03	Summer	Female	January	13	18	34.57		DMO3	Summer	Male	January	13	18	34.14		IF06	Winter	Female	May	11	18	35.54		IM10	Winter	Male	May	11	18	35.34
EF03	Summer	Female	January	13	19	35.69		DMO3	Summer	Male	January	13	19	34.39		IF06	Winter	Female	May	11	19	34.98		IM10	Winter	Male	May	11	19	35.4
EF03	Summer	Female	January	13	20	35.01		DMO3	Summer	Male	January	13	20	34.88		IF06	Winter	Female	May	11	20	32.67		IM10	Winter	Male	May	11	20	34.03
EF03	Summer	Female	January	13	21	35.13		DMO3	Summer	Male	January	13	21	35.07		IF06	Winter	Female	May	11	21	35.66		IM10	Winter	Male	May	11	21	35.59
EF03	Summer	Female	January	13	22	35.01		DMO3	Summer	Male	January	13	22	35.63		IF06	Winter	Female	May	11	22	34.23		IM10	Winter	Male	May	11	22	34.91
EF03	Summer	Female	January	13	23	35.32		DMO3	Summer	Male	January	13	23	35.38		IF06	Winter	Female	May	11	23	35.98		IM10	Winter	Male	May	11	23	36.15
EF03	Summer	Female	January	13	24	35.51		DMO3	Summer	Male	January	13	24	35.32		IF06	Winter	Female	May	11	24	35.41		IM10	Winter	Male	May	11	24	33.85
EF03	Summer	Female	January	14	1	34.01		DMO3	Summer	Male	January	14	1	35.01		IF06	Winter	Female	May	12	1	35.73		IM10	Winter	Male	May	12	1	35.03
EF03	Summer	Female	January	14	2	34.7		DMO3	Summer	Male	January	14	2	35.01		IF06	Winter	Female	May	12	2	33.98		IM10	Winter	Male	May	12	2	31.85
EF03	Summer	Female	January	14	3	34.26		DMO3	Summer	Male	January	14	3	35.51		IF06	Winter	Female	May	12	3	35.17		IM10	Winter	Male	May	12	3	35.15
EF03	Summer	Female	January	14	4	35.32		DMO3	Summer	Male	January	14	4	35.76		IF06	Winter	Female	May	12	4	34.54		IM10	Winter	Male	May	12	4	32.54
EF03	Summer	Female	January	14	5	34.95		DMO3	Summer	Male	January	14	5	35.2		IF06	Winter	Female	May	12	5	35.1		IM10	Winter	Male	May	12	5	35.09
EF03	Summer	Female	January	14	6	34.57		DMO3	Summer	Male	January	14	6	35.38		IF06	Winter	Female	May	12	6	35.1		IM10	Winter	Male	May	12	6	33.47
EF03	Summer	Female	January	14	7	35.32		DMO3	Summer	Male	January	14	7	35.63		IF06	Winter	Female	May	12	7	35.85		IM10	Winter	Male	May	12	7	34.53
EF03	Summer	Female	January	14	8	35.76		DMO3	Summer	Male	January	14	8	35.07		IF06	Winter	Female	May	12	8	34.79		IM10	Winter	Male	May	12	8	35.65
EF03	Summer	Female	January	14	9	35.45		DMO3	Summer	Male	January	14	9	34.2		IF06	Winter	Female	May	12	9	36.35		IM10	Winter	Male	May	12	9	33.28
EF03	Summer	Female	January	14	10	35.51		DMO3	Summer	Male	January	14	10	34.26		IF06	Winter	Female	May	12	10	34.85		IM10	Winter	Male	May	12	10	35.15
EF03	Summer	Female	January	14	11	34.64		DMO3	Summer	Male	January	14	11	35.01		IF06	Winter	Female	May	12	11	33.36		IM10	Winter	Male	May	12	11	33.91
EF03	Summer	Female	January	14	12	34.76		DMO3	Summer	Male	January	14	12	34.76		IF06	Winter	Female	May	12	12	31.36		IM10	Winter	Male	May	12	12	35.22
EF03	Summer	Female	January	14	13	35.57		DMO3	Summer	Male	January	14	13	34.88		IF06	Winter	Female	May	12	13	32.23		IM10	Winter	Male	May	12	13	34.22
EF03	Summer	Female	January	14	14	35.94		DMO3	Summer	Male	January	14	14	36.26		IF06	Winter	Female	May	12	14	33.29		IM10	Winter	Male	May	12	14	32.35
EF03	Summer	Female	January	14	15	35.88		DMO3	Summer	Male	January	14	15	35.32		IF06	Winter	Female	May	12	15	35.41		IM10	Winter	Male	May	12	15	34.34
EF03	Summer	Female	January	14	16	35.13		DMO3	Summer	Male	January	14	16	35.07		IF06	Winter	Female	May	12	16	33.11		IM10	Winter	Male	May	12	16	35.84
EF03	Summer	Female	January	14	17	35.82		DMO3	Summer	Male	January	14	17	35.57		IF06	Winter	Female	May	12	17	35.29		IM10	Winter	Male	May	12	17	34.78
EF03	Summer	Female	January	14	18	35.01		DMO3	Summer	Male	January	14	18	36.63		IF06	Winter	Female	May	12	18	35.35		IM10	Winter	Male	May	12	18	35.96
EF03	Summer	Female	January	14	19	35.01		DMO3	Summer	Male	January	14	19	35.82		IF06	Winter	Female	May	12	19	34.67		IM10	Winter	Male	May	12	19	35.15
EF03	Summer	Female	January	14	20	35.51		DMO3	Summer	Male	January	14	20	35.45		IF06	Winter	Female	May	12	20	33.48		IM10	Winter	Male	May	12	20	32.72
EF03	Summer	Female	January	14	21	35.38		DMO3	Summer	Male	January	14	21	35.76		IF06	Winter	Female	May	12	21	34.85		IM10	Winter	Male	May	12	21	34.34
EF03	Summer	Female	January	14	22	35.82		DMO3	Summer	Male	January	14	22	35.38		IF06	Winter	Female	May	12	22	35.54		IM10	Winter	Male	May	12	22	34.97
EF03	Summer	Female	January	14	23	33.58		DMO3	Summer	Male	January	14	23	34.51		IF06	Winter	Female	May	12	23	35.17		IM10	Winter	Male	May	12	23	35.03
EF03	Summer	Female	January	14	24	34.95		DMO3	Summer	Male	January	14	24	34.95		IF06	Winter	Female	May	12	24	36.1		IM10	Winter	Male	May	12	24	35.34
EF03	Summer	Female	January	15	1	35.94		DMO3	Summer	Male	January	15	1	35.38		IF06	Winter	Female	May	13	1	33.79		IM10	Winter	Male	May	13	1	34.34
EF03	Summer	Female	January	15	2	34.51		DMO3	Summer	Male	January	15	2	36.26		IF06	Winter	Female	May	13	2	35.29		IM10	Winter	Male	May	13	2	34.72
EF03	Summer	Female	January	15	3	34.45		DMO3	Summer	Male	January	15	3	34.82		IF06	Winter	Female	May	13	3	36.29		IM10	Winter	Male	May	13	3	34.72
EF03	Summer	Female	January	15	4	34.57		DMO3	Summer	Male	January	15	4	35.01		IF06	Winter	Female	May	13	4	33.73		IM10	Winter	Male	May	13	4	35.22
EF03	Summer	Female	January	15	5	35.32		DMO3	Summer	Male	January	15	5	34.01		IF06	Winter	Female	May	13	5	35.91		IM10	Winter	Male	May	13	5	34.28
EF03	Summer	Female	January	15	6	35.38		DMO3	Summer	Male	January	15	6	34.45		IF06	Winter	Female	May	13	6	33.73		IM10	Winter	Male	May	13	6	34.84
EF03	Summer	Female	January	15	7	35.2		DMO3	Summer	Male	January	15	7	35.26		IF06	Winter	Female	May	13	7	35.73		IM10	Winter	Male	May	13	7	35.4
EF03	Summer	Female	January	15	8	34.26		DMO3	Summer	Male	January	15	8	34.82		IF06	Winter	Female	May	13	8	33.04		IM10	Winter	Male	May	13	8	34.53
EF03	Summer	Female	January	15	9	34.26		DMO3	Summer	Male	January	15	9	35.13		IF06	Winter	Female	May	13	9	35.73		IM10	Winter	Male	May	13	9	34.91
EF03	Summer	Female	January	15	10	34.82		DMO3	Summer	Male	January	15	10	35.57		IF06	Winter	Female	May	13	10	35.29		IM10	Winter	Male	May	13	10	35.03
EF03	Summer	Female	January	15	11	36.69		DMO3	Summer	Male	January	15	11	35.63		IF06	Winter	Female	May	13	11	36.16		IM10	Winter	Male	May	13	11	35.4
EF03	Summer	Female	January	15	12	34.01		DMO3	Summer	Male	January	15	12	34.07		IF06	Winter	Female	May	13	12	34.29		IM10	Winter	Male	May	13	12	35.59
EF03	Summer	Female	January	15	13	34.95		DMO3	Summer	Male	January	15	13	33.45		IF06	Winter	Female	May	13	13	36.47		IM10	Winter	Male	May	13	13	36.28
EF03	Summer	Female	January	15	14	35.13		DMO3	Summer	Male	January	15	14	34.82		IF06	Winter	Female	May	13	14	33.79		IM10	Winter	Male	May	13	14	32.16
EF03	Summer	Female	January	15	15	35.63		DMO3	Summer	Male	January	15	15	36.88		IF06	Winter	Female	May	13	15	35.41		IM10	Winter	Male	May	13	15	35.15
EF03	Summer	Female	January	15	16	35.13		DMO3	Summer	Male	January	15	16	33.95		IF06	Winter	Female	May	13	16	32.92		IM10	Winter	Male	May	13	16	35.84
EF03	Summer	Female	January	15	17	35.13		DMO3	Summer	Male	January	15	17	34.2		IF06	Winter	Female	May	13	17	33.98		IM10	Winter	Male	May	13	17	32.97
EF03	Summer	Female	January	15	18	35.94		DMO3	Summer	Male	January	15	18	37.38		IF06	Winter	Female	May	13	18	35.29		IM10	Winter	Male	May	13	18	34.34
EF03	Summer	Female	January	15	19	35.13		DMO3	Summer	Male	January	15	19	35.01		IF06	Winter	Female	May	13	19	33.67		IM10	Winter	Male	May	13	19	33.28
EF03	Summer	Female	January	15	20	35.45		DMO3	Summer	Male	January	15	20	34.76		IF06	Winter	Female	May	13	20	35.66		IM10	Winter	Male	May	13	20	33.28
EF03	Summer	Female	January	15	21	34.45		DMO3	Summer	Male	January	15	21	35.38		IF06	Winter	Female	May	13	21	32.11		IM10	Winter	Male	May	13	21	33.97
EF03	Summer	Female	January	15	22	34.57		DMO3	Summer	Male	January	15	22	34.64		IF06	Winter	Female	May	13	22	34.17		IM10	Winter	Male	May	13	22	34.59
EF03	Summer	Female	January	15	23	35.38		DMO3	Summer	Male	January	15	23	35.57		IF06	Winter	Female	May	13	23	34.92		IM10	Winter	Male	May	13	23	35.15
EF03	Summer	Female	January	15	24	34.95		DMO3	Summer	Male	January	15	24	34.51		IF06	Winter	Female	May	13	24	34.85		IM10	Winter	Male	May	13	24	33.78
EF03	Summer	Female	January	16	1	35.01		DMO3	Summer	Male	January	16	1	34.45		IF06	Winter	Female	May	14	1	34.98		IM10	Winter	Male	May	14	1	34.84
EF03	Summer	Female	January	16	2	36.57		DMO3	Summer	Male	January	16	2	35.07		IF06	Winter	Female	May	14	2	36.6		IM10	Winter	Male	May	14	2	35.84
EF03	Summer	Female	January	16	3	37		DMO3	Summer	Male	January	16	3	34.2		IF06	Winter	Female	May	14	3	34.54		IM10	Winter	Male	May	14	3	33.03
EF03	Summer	Female	January	16	4	34.82		DMO3	Summer	Male	January	16	4	35.13		IF06	Winter	Female	May	14	4	35.48		IM10	Winter	Male	May	14	4	35.09
EF03	Summer	Female	January	16	5	35.57		DMO3	Summer	Male	January	16	5	35.76		IF06	Winter	Female	May	14	5	33.29		IM10	Winter	Male	May	14	5	35.72
EF03	Summer	Female	January	16	6	34.82		DMO3	Summer	Male	January	16	6	33.89		IF06	Winter	Female	May	14	6	34.92		IM10	Winter	Male	May	14	6	35.47
EF03	Summer	Female	January	16	7	35.63		DMO3	Summer	Male	January	16	7	34.76		IF06	Winter	Female	May	14	7	35.98		IM10	Winter	Male	May	14	7	34.41
EF03	Summer	Female	January	16	8	35.26		DMO3	Summer	Male	January	16	8	35.57		IF06	Winter	Female	May	14	8	35.73		IM10	Winter	Male	May	14	8	36.09
EF03	Summer	Female	January	16	9	35.13		DMO3	Summer	Male	January	16	9	35.57		IF06	Winter	Female	May	14	9	33.67		IM10	Winter	Male	May	14	9	34.09
EF03	Summer	Female	January	16	10	35.63		DMO3	Summer	Male	January	16	10	34.57		IF06	Winter	Female	May	14	10	35.41		IM10	Winter	Male	May	14	10	35.28
EF03	Summer	Female	January	16	11	34.26		DMO3	Summer	Male	January	16	11	34.95		IF06	Winter	Female	May	14	11	35.04		IM10	Winter	Male	May	14	11	32.97
EF03	Summer	Female	January	16	12	35.01		DMO3	Summer	Male	January	16	12	34.95		IF06	Winter	Female	May	14	12	35.73		IM10	Winter	Male	May	14	12	35.4
EF03	Summer	Female	January	16	13	35.45		DMO3	Summer	Male	January	16	13	35.76		IF06	Winter	Female	May	14	13	36.22		IM10	Winter	Male	May	14	13	33.91
EF03	Summer	Female	January	16	14	35.57		DMO3	Summer	Male	January	16	14	35.38		IF06	Winter	Female	May	14	14	34.23		IM10	Winter	Male	May	14	14	35.34
EF03	Summer	Female	January	16	15	34.57		DMO3	Summer	Male	January	16	15	35.32		IF06	Winter	Female	May	14	15	34.92		IM10	Winter	Male	May	14	15	34.59
EF03	Summer	Female	January	16	16	34.2		DMO3	Summer	Male	January	16	16	35.45		IF06	Winter	Female	May	14	16	33.73		IM10	Winter	Male	May	14	16	35.03
EF03	Summer	Female	January	16	17	34.76		DMO3	Summer	Male	January	16	17	35.94		IF06	Winter	Female	May	14	17	34.54		IM10	Winter	Male	May	14	17	34.41
EF03	Summer	Female	January	16	18	35.2		DMO3	Summer	Male	January	16	18	35.26		IF06	Winter	Female	May	14	18	34.23		IM10	Winter	Male	May	14	18	34.34
EF03	Summer	Female	January	16	19	35.76		DMO3	Summer	Male	January	16	19	33.82		IF06	Winter	Female	May	14	19	34.98		IM10	Winter	Male	May	14	19	33.28
EF03	Summer	Female	January	16	20	34.07		DMO3	Summer	Male	January	16	20	35.2		IF06	Winter	Female	May	14	20	33.11		IM10	Winter	Male	May	14	20	33.53
EF03	Summer	Female	January	16	21	34.76		DMO3	Summer	Male	January	16	21	35.45		IF06	Winter	Female	May	14	21	34.04		IM10	Winter	Male	May	14	21	35.47
EF03	Summer	Female	January	16	22	35.82		DMO3	Summer	Male	January	16	22	35.76		IF06	Winter	Female	May	14	22	33.67		IM10	Winter	Male	May	14	22	34.66
EF03	Summer	Female	January	16	23	34.45		DMO3	Summer	Male	January	16	23	33.51		IF06	Winter	Female	May	14	23	35.85		IM10	Winter	Male	May	14	23	35.65
EF03	Summer	Female	January	16	24	35.2		DMO3	Summer	Male	January	16	24	34.45		IF06	Winter	Female	May	14	24	35.98		IM10	Winter	Male	May	14	24	33.03
EF03	Summer	Female	January	17	1	35.38		DMO3	Summer	Male	January	17	1	35.38		IF06	Winter	Female	May	15	1	32.55		IM10	Winter	Male	May	15	1	34.97
EF03	Summer	Female	January	17	2	35.32		DMO3	Summer	Male	January	17	2	35.51		IF06	Winter	Female	May	15	2	35.98		IM10	Winter	Male	May	15	2	32.97
EF03	Summer	Female	January	17	3	34.51		DMO3	Summer	Male	January	17	3	34.2		IF06	Winter	Female	May	15	3	34.29		IM10	Winter	Male	May	15	3	34.66
EF03	Summer	Female	January	17	4	35.45		DMO3	Summer	Male	January	17	4	34.82		IF06	Winter	Female	May	15	4	32.23		IM10	Winter	Male	May	15	4	35.53
EF03	Summer	Female	January	17	5	34.45		DMO3	Summer	Male	January	17	5	35.38		IF06	Winter	Female	May	15	5	34.92		IM10	Winter	Male	May	15	5	32.91
EF03	Summer	Female	January	17	6	35.2		DMO3	Summer	Male	January	17	6	34.39		IF06	Winter	Female	May	15	6	36.47		IM10	Winter	Male	May	15	6	36.09
EF03	Summer	Female	January	17	7	36.07		DMO3	Summer	Male	January	17	7	35.57		IF06	Winter	Female	May	15	7	32.17		IM10	Winter	Male	May	15	7	32.47
EF03	Summer	Female	January	17	8	34.95		DMO3	Summer	Male	January	17	8	34.82		IF06	Winter	Female	May	15	8	35.29		IM10	Winter	Male	May	15	8	35.4
EF03	Summer	Female	January	17	9	35.32		DMO3	Summer	Male	January	17	9	34.39		IF06	Winter	Female	May	15	9	36.54		IM10	Winter	Male	May	15	9	35.84
EF03	Summer	Female	January	17	10	35.32		DMO3	Summer	Male	January	17	10	34.2		IF06	Winter	Female	May	15	10	33.98		IM10	Winter	Male	May	15	10	34.53
EF03	Summer	Female	January	17	11	34.82		DMO3	Summer	Male	January	17	11	34.7		IF06	Winter	Female	May	15	11	35.48		IM10	Winter	Male	May	15	11	35.65
EF03	Summer	Female	January	17	12	34.51		DMO3	Summer	Male	January	17	12	35.45		IF06	Winter	Female	May	15	12	34.42		IM10	Winter	Male	May	15	12	35.72
EF03	Summer	Female	January	17	13	35.63		DMO3	Summer	Male	January	17	13	35.94		IF06	Winter	Female	May	15	13	34.23		IM10	Winter	Male	May	15	13	36.15
EF03	Summer	Female	January	17	14	34.57		DMO3	Summer	Male	January	17	14	36.07		IF06	Winter	Female	May	15	14	33.92		IM10	Winter	Male	May	15	14	35.22
EF03	Summer	Female	January	17	15	35.76		DMO3	Summer	Male	January	17	15	35.2		IF06	Winter	Female	May	15	15	35.73		IM10	Winter	Male	May	15	15	34.84
EF03	Summer	Female	January	17	16	34.82		DMO3	Summer	Male	January	17	16	35.94		IF06	Winter	Female	May	15	16	36.22		IM10	Winter	Male	May	15	16	35.72
EF03	Summer	Female	January	17	17	34.07		DMO3	Summer	Male	January	17	17	34.57		IF06	Winter	Female	May	15	17	34.48		IM10	Winter	Male	May	15	17	32.22
EF03	Summer	Female	January	17	18	35.45		DMO3	Summer	Male	January	17	18	35.63		IF06	Winter	Female	May	15	18	35.35		IM10	Winter	Male	May	15	18	34.16
EF03	Summer	Female	January	17	19	35.07		DMO3	Summer	Male	January	17	19	36.38		IF06	Winter	Female	May	15	19	34.73		IM10	Winter	Male	May	15	19	35.9
EF03	Summer	Female	January	17	20	34.7		DMO3	Summer	Male	January	17	20	36.07		IF06	Winter	Female	May	15	20	34.11		IM10	Winter	Male	May	15	20	35.34
EF03	Summer	Female	January	17	21	35.32		DMO3	Summer	Male	January	17	21	34.7		IF06	Winter	Female	May	15	21	34.48		IM10	Winter	Male	May	15	21	35.4
EF03	Summer	Female	January	17	22	35.32		DMO3	Summer	Male	January	17	22	35.32		IF06	Winter	Female	May	15	22	35.73		IM10	Winter	Male	May	15	22	34.47
EF03	Summer	Female	January	17	23	34.95		DMO3	Summer	Male	January	17	23	35.01		IF06	Winter	Female	May	15	23	34.23		IM10	Winter	Male	May	15	23	35.59
EF03	Summer	Female	January	17	24	34.32		DMO3	Summer	Male	January	17	24	35.45		IF06	Winter	Female	May	15	24	36.29		IM10	Winter	Male	May	15	24	33.53
EF03	Summer	Female	January	18	1	35.32		DMO3	Summer	Male	January	18	1	35.82		IF06	Winter	Female	May	16	1	34.92		IM10	Winter	Male	May	16	1	34.72
EF03	Summer	Female	January	18	2	35.57		DMO3	Summer	Male	January	18	2	35.69		IF06	Winter	Female	May	16	2	35.98		IM10	Winter	Male	May	16	2	35.72
EF03	Summer	Female	January	18	3	35.45		DMO3	Summer	Male	January	18	3	34.57		IF06	Winter	Female	May	16	3	33.73		IM10	Winter	Male	May	16	3	33.03
EF03	Summer	Female	January	18	4	35.38		DMO3	Summer	Male	January	18	4	33.58		IF06	Winter	Female	May	16	4	34.29		IM10	Winter	Male	May	16	4	31.66
EF03	Summer	Female	January	18	5	35.13		DMO3	Summer	Male	January	18	5	34.76		IF06	Winter	Female	May	16	5	33.98		IM10	Winter	Male	May	16	5	34.97
EF03	Summer	Female	January	18	6	35.51		DMO3	Summer	Male	January	18	6	34.39		IF06	Winter	Female	May	16	6	35.98		IM10	Winter	Male	May	16	6	33.53
EF03	Summer	Female	January	18	7	35.38		DMO3	Summer	Male	January	18	7	34.76		IF06	Winter	Female	May	16	7	33.67		IM10	Winter	Male	May	16	7	33.78
EF03	Summer	Female	January	18	8	35.07		DMO3	Summer	Male	January	18	8	35.76		IF06	Winter	Female	May	16	8	35.23		IM10	Winter	Male	May	16	8	35.65
EF03	Summer	Female	January	18	9	34.57		DMO3	Summer	Male	January	18	9	34.88		IF06	Winter	Female	May	16	9	35.48		IM10	Winter	Male	May	16	9	34.78
EF03	Summer	Female	January	18	10	35.01		DMO3	Summer	Male	January	18	10	34.82		IF06	Winter	Female	May	16	10	33.54		IM10	Winter	Male	May	16	10	33.16
EF03	Summer	Female	January	18	11	34.76		DMO3	Summer	Male	January	18	11	35.38		IF06	Winter	Female	May	16	11	35.79		IM10	Winter	Male	May	16	11	34.78
EF03	Summer	Female	January	18	12	35.82		DMO3	Summer	Male	January	18	12	34.82		IF06	Winter	Female	May	16	12	34.11		IM10	Winter	Male	May	16	12	34.59
EF03	Summer	Female	January	18	13	34.51		DMO3	Summer	Male	January	18	13	35.45		IF06	Winter	Female	May	16	13	35.85		IM10	Winter	Male	May	16	13	33.35
EF03	Summer	Female	January	18	14	35.57		DMO3	Summer	Male	January	18	14	35.2		IF06	Winter	Female	May	16	14	36.04		IM10	Winter	Male	May	16	14	34.59
EF03	Summer	Female	January	18	15	36.13		DMO3	Summer	Male	January	18	15	35.01		IF06	Winter	Female	May	16	15	34.48		IM10	Winter	Male	May	16	15	35.09
EF03	Summer	Female	January	18	16	35.82		DMO3	Summer	Male	January	18	16	35.13		IF06	Winter	Female	May	16	16	36.16		IM10	Winter	Male	May	16	16	31.79
EF03	Summer	Female	January	18	17	37.81		DMO3	Summer	Male	January	18	17	35.45		IF06	Winter	Female	May	16	17	33.04		IM10	Winter	Male	May	16	17	35.09
EF03	Summer	Female	January	18	18	35.45		DMO3	Summer	Male	January	18	18	35.63		IF06	Winter	Female	May	16	18	35.29		IM10	Winter	Male	May	16	18	32.54
EF03	Summer	Female	January	18	19	35.51		DMO3	Summer	Male	January	18	19	36.19		IF06	Winter	Female	May	16	19	34.29		IM10	Winter	Male	May	16	19	34.28
EF03	Summer	Female	January	18	20	35.63		DMO3	Summer	Male	January	18	20	35.76		IF06	Winter	Female	May	16	20	36.22		IM10	Winter	Male	May	16	20	36.15
EF03	Summer	Female	January	18	21	34.32		DMO3	Summer	Male	January	18	21	35.76		IF06	Winter	Female	May	16	21	35.1		IM10	Winter	Male	May	16	21	32.91
EF03	Summer	Female	January	18	22	34.88		DMO3	Summer	Male	January	18	22	36.07		IF06	Winter	Female	May	16	22	34.67		IM10	Winter	Male	May	16	22	34.66
EF03	Summer	Female	January	18	23	34.51		DMO3	Summer	Male	January	18	23	35.01		IF06	Winter	Female	May	16	23	33.42		IM10	Winter	Male	May	16	23	35.53
EF03	Summer	Female	January	18	24	35.57		DMO3	Summer	Male	January	18	24	35.07		IF06	Winter	Female	May	16	24	36.04		IM10	Winter	Male	May	16	24	34.72
EF03	Summer	Female	January	19	1	35.13		DMO3	Summer	Male	January	19	1	36.01		IF06	Winter	Female	May	17	1	35.48		IM10	Winter	Male	May	17	1	35.03
EF03	Summer	Female	January	19	2	36.57		DMO3	Summer	Male	January	19	2	35.32		IF06	Winter	Female	May	17	2	34.79		IM10	Winter	Male	May	17	2	34.91
EF03	Summer	Female	January	19	3	35.01		DMO3	Summer	Male	January	19	3	35.82		IF06	Winter	Female	May	17	3	35.41		IM10	Winter	Male	May	17	3	35.22
EF03	Summer	Female	January	19	4	34.51		DMO3	Summer	Male	January	19	4	35.57		IF06	Winter	Female	May	17	4	34.54		IM10	Winter	Male	May	17	4	34.78
EF03	Summer	Female	January	19	5	34.88		DMO3	Summer	Male	January	19	5	35.51		IF06	Winter	Female	May	17	5	35.41		IM10	Winter	Male	May	17	5	35.53
EF03	Summer	Female	January	19	6	35.63		DMO3	Summer	Male	January	19	6	33.64		IF06	Winter	Female	May	17	6	35.23		IM10	Winter	Male	May	17	6	33.72
EF03	Summer	Female	January	19	7	35.32		DMO3	Summer	Male	January	19	7	35.57		IF06	Winter	Female	May	17	7	35.41		IM10	Winter	Male	May	17	7	31.72
EF03	Summer	Female	January	19	8	34.26		DMO3	Summer	Male	January	19	8	34.51		IF06	Winter	Female	May	17	8	34.29		IM10	Winter	Male	May	17	8	35.78
EF03	Summer	Female	January	19	9	35.26		DMO3	Summer	Male	January	19	9	35.45		IF06	Winter	Female	May	17	9	36.1		IM10	Winter	Male	May	17	9	33.97
EF03	Summer	Female	January	19	10	35.69		DMO3	Summer	Male	January	19	10	35.45		IF06	Winter	Female	May	17	10	34.04		IM10	Winter	Male	May	17	10	35.03
EF03	Summer	Female	January	19	11	35.2		DMO3	Summer	Male	January	19	11	35.51		IF06	Winter	Female	May	17	11	32.11		IM10	Winter	Male	May	17	11	34.78
EF03	Summer	Female	January	19	12	35.2		DMO3	Summer	Male	January	19	12	35.32		IF06	Winter	Female	May	17	12	35.35		IM10	Winter	Male	May	17	12	33.97
EF03	Summer	Female	January	19	13	35.82		DMO3	Summer	Male	January	19	13	35.07		IF06	Winter	Female	May	17	13	35.91		IM10	Winter	Male	May	17	13	36.21
EF03	Summer	Female	January	19	14	35.38		DMO3	Summer	Male	January	19	14	34.82		IF06	Winter	Female	May	17	14	35.48		IM10	Winter	Male	May	17	14	31.54
EF03	Summer	Female	January	19	15	35.45		DMO3	Summer	Male	January	19	15	35.32		IF06	Winter	Female	May	17	15	36.66		IM10	Winter	Male	May	17	15	35.72
EF03	Summer	Female	January	19	16	35.82		DMO3	Summer	Male	January	19	16	36.75		IF06	Winter	Female	May	17	16	34.48		IM10	Winter	Male	May	17	16	33.78
EF03	Summer	Female	January	19	17	33.82		DMO3	Summer	Male	January	19	17	35.94		IF06	Winter	Female	May	17	17	35.73		IM10	Winter	Male	May	17	17	33.41
EF03	Summer	Female	January	19	18	35.69		DMO3	Summer	Male	January	19	18	35.13		IF06	Winter	Female	May	17	18	34.54		IM10	Winter	Male	May	17	18	35.72
EF03	Summer	Female	January	19	19	36.63		DMO3	Summer	Male	January	19	19	35.26		IF06	Winter	Female	May	17	19	36.29		IM10	Winter	Male	May	17	19	33.03
EF03	Summer	Female	January	19	20	34.39		DMO3	Summer	Male	January	19	20	35.88		IF06	Winter	Female	May	17	20	33.42		IM10	Winter	Male	May	17	20	33.1
EF03	Summer	Female	January	19	21	35.45		DMO3	Summer	Male	January	19	21	35.63		IF06	Winter	Female	May	17	21	34.35		IM10	Winter	Male	May	17	21	34.16
EF03	Summer	Female	January	19	22	35.57		DMO3	Summer	Male	January	19	22	35.07		IF06	Winter	Female	May	17	22	35.35		IM10	Winter	Male	May	17	22	35.78
EF03	Summer	Female	January	19	23	34.88		DMO3	Summer	Male	January	19	23	35.94		IF06	Winter	Female	May	17	23	35.66		IM10	Winter	Male	May	17	23	36.34
EF03	Summer	Female	January	19	24	34.64		DMO3	Summer	Male	January	19	24	33.33		IF06	Winter	Female	May	17	24	33.11		IM10	Winter	Male	May	17	24	33.72
EF03	Summer	Female	January	20	1	35.57		DMO3	Summer	Male	January	20	1	35.01		IF06	Winter	Female	May	18	1	34.48		IM10	Winter	Male	May	18	1	35.65
EF03	Summer	Female	January	20	2	36.19		DMO3	Summer	Male	January	20	2	35.07		IF06	Winter	Female	May	18	2	35.23		IM10	Winter	Male	May	18	2	34.78
EF03	Summer	Female	January	20	3	35.76		DMO3	Summer	Male	January	20	3	34.39		IF06	Winter	Female	May	18	3	34.29		IM10	Winter	Male	May	18	3	33.85
EF03	Summer	Female	January	20	4	35.26		DMO3	Summer	Male	January	20	4	35.13		IF06	Winter	Female	May	18	4	35.91		IM10	Winter	Male	May	18	4	35.34
EF03	Summer	Female	January	20	5	34.14		DMO3	Summer	Male	January	20	5	35.13		IF06	Winter	Female	May	18	5	33.42		IM10	Winter	Male	May	18	5	34.41
EF03	Summer	Female	January	20	6	35.01		DMO3	Summer	Male	January	20	6	35.51		IF06	Winter	Female	May	18	6	35.48		IM10	Winter	Male	May	18	6	35.28
EF03	Summer	Female	January	20	7	35.38		DMO3	Summer	Male	January	20	7	35.26		IF06	Winter	Female	May	18	7	34.92		IM10	Winter	Male	May	18	7	33.53
EF03	Summer	Female	January	20	8	35.32		DMO3	Summer	Male	January	20	8	34.7		IF06	Winter	Female	May	18	8	35.6		IM10	Winter	Male	May	18	8	36.21
EF03	Summer	Female	January	20	9	34.88		DMO3	Summer	Male	January	20	9	35.13		IF06	Winter	Female	May	18	9	34.48		IM10	Winter	Male	May	18	9	35.22
EF03	Summer	Female	January	20	10	35.32		DMO3	Summer	Male	January	20	10	36.07		IF06	Winter	Female	May	18	10	35.73		IM10	Winter	Male	May	18	10	35.53
EF03	Summer	Female	January	20	11	35.69		DMO3	Summer	Male	January	20	11	36.38		IF06	Winter	Female	May	18	11	35.91		IM10	Winter	Male	May	18	11	34.66
EF03	Summer	Female	January	20	12	35.69		DMO3	Summer	Male	January	20	12	34.82		IF06	Winter	Female	May	18	12	34.98		IM10	Winter	Male	May	18	12	34.28
EF03	Summer	Female	January	20	13	35.45		DMO3	Summer	Male	January	20	13	35.51		IF06	Winter	Female	May	18	13	34.17		IM10	Winter	Male	May	18	13	34.53
EF03	Summer	Female	January	20	14	35.51		DMO3	Summer	Male	January	20	14	35.07		IF06	Winter	Female	May	18	14	35.66		IM10	Winter	Male	May	18	14	36.28
EF03	Summer	Female	January	20	15	36.75		DMO3	Summer	Male	January	20	15	36.07		IF06	Winter	Female	May	18	15	35.54		IM10	Winter	Male	May	18	15	31.66
EF03	Summer	Female	January	20	16	35.38		DMO3	Summer	Male	January	20	16	35.57		IF06	Winter	Female	May	18	16	35.23		IM10	Winter	Male	May	18	16	35.09
EF03	Summer	Female	January	20	17	35.45		DMO3	Summer	Male	January	20	17	35.13		IF06	Winter	Female	May	18	17	34.48		IM10	Winter	Male	May	18	17	35.59
EF03	Summer	Female	January	20	18	34.7		DMO3	Summer	Male	January	20	18	34.2		IF06	Winter	Female	May	18	18	35.29		IM10	Winter	Male	May	18	18	31.79
EF03	Summer	Female	January	20	19	36.75		DMO3	Summer	Male	January	20	19	35.63		IF06	Winter	Female	May	18	19	33.36		IM10	Winter	Male	May	18	19	34.47
EF03	Summer	Female	January	20	20	34.95		DMO3	Summer	Male	January	20	20	36.19		IF06	Winter	Female	May	18	20	35.41		IM10	Winter	Male	May	18	20	32.97
EF03	Summer	Female	January	20	21	36.19		DMO3	Summer	Male	January	20	21	36.19		IF06	Winter	Female	May	18	21	33.86		IM10	Winter	Male	May	18	21	35.15
EF03	Summer	Female	January	20	22	35.38		DMO3	Summer	Male	January	20	22	35.94		IF06	Winter	Female	May	18	22	35.23		IM10	Winter	Male	May	18	22	36.28
EF03	Summer	Female	January	20	23	35.26		DMO3	Summer	Male	January	20	23	34.64		IF06	Winter	Female	May	18	23	35.17		IM10	Winter	Male	May	18	23	33.28
EF03	Summer	Female	January	20	24	35.07		DMO3	Summer	Male	January	20	24	33.82		IF06	Winter	Female	May	18	24	33.48		IM10	Winter	Male	May	18	24	35.34
EF03	Summer	Female	January	21	1	35.26		DMO3	Summer	Male	January	21	1	35.76		IF06	Winter	Female	May	19	1	33.36		IM10	Winter	Male	May	19	1	33.91
EF03	Summer	Female	January	21	2	35.26		DMO3	Summer	Male	January	21	2	33.82		IF06	Winter	Female	May	19	2	35.54		IM10	Winter	Male	May	19	2	35.72
EF03	Summer	Female	January	21	3	35.26		DMO3	Summer	Male	January	21	3	34.82		IF06	Winter	Female	May	19	3	32.92		IM10	Winter	Male	May	19	3	35.84
EF03	Summer	Female	January	21	4	35.94		DMO3	Summer	Male	January	21	4	36.19		IF06	Winter	Female	May	19	4	32.61		IM10	Winter	Male	May	19	4	35.84
EF03	Summer	Female	January	21	5	34.76		DMO3	Summer	Male	January	21	5	35.57		IF06	Winter	Female	May	19	5	34.85		IM10	Winter	Male	May	19	5	33.6
EF03	Summer	Female	January	21	6	34.88		DMO3	Summer	Male	January	21	6	35.2		IF06	Winter	Female	May	19	6	35.85		IM10	Winter	Male	May	19	6	34.78
EF03	Summer	Female	January	21	7	35.45		DMO3	Summer	Male	January	21	7	35.51		IF06	Winter	Female	May	19	7	34.35		IM10	Winter	Male	May	19	7	31.48
EF03	Summer	Female	January	21	8	34.88		DMO3	Summer	Male	January	21	8	35.82		IF06	Winter	Female	May	19	8	33.11		IM10	Winter	Male	May	19	8	35.15
EF03	Summer	Female	January	21	9	35.82		DMO3	Summer	Male	January	21	9	35.38		IF06	Winter	Female	May	19	9	34.92		IM10	Winter	Male	May	19	9	35.72
EF03	Summer	Female	January	21	10	35.69		DMO3	Summer	Male	January	21	10	35.38		IF06	Winter	Female	May	19	10	34.42		IM10	Winter	Male	May	19	10	31.66
EF03	Summer	Female	January	21	11	35.51		DMO3	Summer	Male	January	21	11	35.94		IF06	Winter	Female	May	19	11	35.91		IM10	Winter	Male	May	19	11	36.09
EF03	Summer	Female	January	21	12	35.07		DMO3	Summer	Male	January	21	12	34.82		IF06	Winter	Female	May	19	12	34.98		IM10	Winter	Male	May	19	12	35.47
EF03	Summer	Female	January	21	13	34.32		DMO3	Summer	Male	January	21	13	35.76		IF06	Winter	Female	May	19	13	35.79		IM10	Winter	Male	May	19	13	35.59
EF03	Summer	Female	January	21	14	35.26		DMO3	Summer	Male	January	21	14	34.88		IF06	Winter	Female	May	19	14	34.6		IM10	Winter	Male	May	19	14	34.34
EF03	Summer	Female	January	21	15	35.57		DMO3	Summer	Male	January	21	15	37		IF06	Winter	Female	May	19	15	31.67		IM10	Winter	Male	May	19	15	34.03
EF03	Summer	Female	January	21	16	34.51		DMO3	Summer	Male	January	21	16	36.63		IF06	Winter	Female	May	19	16	34.67		IM10	Winter	Male	May	19	16	34.66
EF03	Summer	Female	January	21	17	36.32		DMO3	Summer	Male	January	21	17	35.01		IF06	Winter	Female	May	19	17	36.66		IM10	Winter	Male	May	19	17	34.91
EF03	Summer	Female	January	21	18	35.94		DMO3	Summer	Male	January	21	18	35.2		IF06	Winter	Female	May	19	18	34.29		IM10	Winter	Male	May	19	18	33.03
EF03	Summer	Female	January	21	19	35.45		DMO3	Summer	Male	January	21	19	35.07		IF06	Winter	Female	May	19	19	35.66		IM10	Winter	Male	May	19	19	36.28
EF03	Summer	Female	January	21	20	34.7		DMO3	Summer	Male	January	21	20	35.69		IF06	Winter	Female	May	19	20	34.11		IM10	Winter	Male	May	19	20	34.72
EF03	Summer	Female	January	21	21	35.32		DMO3	Summer	Male	January	21	21	34.26		IF06	Winter	Female	May	19	21	35.79		IM10	Winter	Male	May	19	21	35.53
EF03	Summer	Female	January	21	22	34.88		DMO3	Summer	Male	January	21	22	34.45		IF06	Winter	Female	May	19	22	35.66		IM10	Winter	Male	May	19	22	34.72
EF03	Summer	Female	January	21	23	34.7		DMO3	Summer	Male	January	21	23	37.25		IF06	Winter	Female	May	19	23	35.35		IM10	Winter	Male	May	19	23	36.15
EF03	Summer	Female	January	21	24	35.13		DMO3	Summer	Male	January	21	24	35.63		IF06	Winter	Female	May	19	24	34.79		IM10	Winter	Male	May	19	24	35.59
EF03	Summer	Female	January	22	1	35.88		DMO3	Summer	Male	January	22	1	33.95		IF06	Winter	Female	May	20	1	34.04		IM10	Winter	Male	May	20	1	34.16
EF03	Summer	Female	January	22	2	36.32		DMO3	Summer	Male	January	22	2	34.2		IF06	Winter	Female	May	20	2	34.67		IM10	Winter	Male	May	20	2	34.72
EF03	Summer	Female	January	22	3	36.82		DMO3	Summer	Male	January	22	3	35.51		IF06	Winter	Female	May	20	3	34.48		IM10	Winter	Male	May	20	3	33.97
EF03	Summer	Female	January	22	4	35.38		DMO3	Summer	Male	January	22	4	35.45		IF06	Winter	Female	May	20	4	36.16		IM10	Winter	Male	May	20	4	35.22
EF03	Summer	Female	January	22	5	35.51		DMO3	Summer	Male	January	22	5	35.32		IF06	Winter	Female	May	20	5	35.98		IM10	Winter	Male	May	20	5	33.41
EF03	Summer	Female	January	22	6	36.13		DMO3	Summer	Male	January	22	6	35.51		IF06	Winter	Female	May	20	6	34.11		IM10	Winter	Male	May	20	6	34.34
EF03	Summer	Female	January	22	7	35.01		DMO3	Summer	Male	January	22	7	34.76		IF06	Winter	Female	May	20	7	35.48		IM10	Winter	Male	May	20	7	36.28
EF03	Summer	Female	January	22	8	35.45		DMO3	Summer	Male	January	22	8	33.95		IF06	Winter	Female	May	20	8	36.41		IM10	Winter	Male	May	20	8	34.53
EF03	Summer	Female	January	22	9	34.07		DMO3	Summer	Male	January	22	9	33.95		IF06	Winter	Female	May	20	9	34.11		IM10	Winter	Male	May	20	9	34.91
EF03	Summer	Female	January	22	10	35.45		DMO3	Summer	Male	January	22	10	34.76		IF06	Winter	Female	May	20	10	34.11		IM10	Winter	Male	May	20	10	35.72
EF03	Summer	Female	January	22	11	35.45		DMO3	Summer	Male	January	22	11	34.2		IF06	Winter	Female	May	20	11	36.47		IM10	Winter	Male	May	20	11	35.03
EF03	Summer	Female	January	22	12	34.95		DMO3	Summer	Male	January	22	12	35.57		IF06	Winter	Female	May	20	12	33.04		IM10	Winter	Male	May	20	12	33.91
EF03	Summer	Female	January	22	13	35.76		DMO3	Summer	Male	January	22	13	34.64		IF06	Winter	Female	May	20	13	35.85		IM10	Winter	Male	May	20	13	36.03
EF03	Summer	Female	January	22	14	35.07		DMO3	Summer	Male	January	22	14	34.39		IF06	Winter	Female	May	20	14	35.91		IM10	Winter	Male	May	20	14	32.85
EF03	Summer	Female	January	22	15	35.07		DMO3	Summer	Male	January	22	15	34.88		IF06	Winter	Female	May	20	15	35.73		IM10	Winter	Male	May	20	15	32.29
EF03	Summer	Female	January	22	16	35.38		DMO3	Summer	Male	January	22	16	34.2		IF06	Winter	Female	May	20	16	36.54		IM10	Winter	Male	May	20	16	35.47
EF03	Summer	Female	January	22	17	34.95		DMO3	Summer	Male	January	22	17	34.7		IF06	Winter	Female	May	20	17	33.17		IM10	Winter	Male	May	20	17	36.09
EF03	Summer	Female	January	22	18	35.57		DMO3	Summer	Male	January	22	18	34.64		IF06	Winter	Female	May	20	18	33.92		IM10	Winter	Male	May	20	18	35.4
EF03	Summer	Female	January	22	19	34.14		DMO3	Summer	Male	January	22	19	35.38		IF06	Winter	Female	May	20	19	36.47		IM10	Winter	Male	May	20	19	34.09
EF03	Summer	Female	January	22	20	34.26		DMO3	Summer	Male	January	22	20	34.51		IF06	Winter	Female	May	20	20	34.35		IM10	Winter	Male	May	20	20	33.6
EF03	Summer	Female	January	22	21	35.32		DMO3	Summer	Male	January	22	21	34.39		IF06	Winter	Female	May	20	21	33.73		IM10	Winter	Male	May	20	21	35.34
EF03	Summer	Female	January	22	22	34.45		DMO3	Summer	Male	January	22	22	35.32		IF06	Winter	Female	May	20	22	36.04		IM10	Winter	Male	May	20	22	35.65
EF03	Summer	Female	January	22	23	34.82		DMO3	Summer	Male	January	22	23	35.76		IF06	Winter	Female	May	20	23	33.92		IM10	Winter	Male	May	20	23	35.65
EF03	Summer	Female	January	22	24	34.64		DMO3	Summer	Male	January	22	24	35.76		IF06	Winter	Female	May	20	24	35.54		IM10	Winter	Male	May	20	24	35.28
EF03	Summer	Female	January	23	1	35.51		DMO3	Summer	Male	January	23	1	35.63		IF06	Winter	Female	May	21	1	34.6		IM10	Winter	Male	May	21	1	33.6
EF03	Summer	Female	January	23	2	34.82		DMO3	Summer	Male	January	23	2	34.7		IF06	Winter	Female	May	21	2	32.48		IM10	Winter	Male	May	21	2	32.6
EF03	Summer	Female	January	23	3	34.95		DMO3	Summer	Male	January	23	3	35.82		IF06	Winter	Female	May	21	3	34.48		IM10	Winter	Male	May	21	3	34.78
EF03	Summer	Female	January	23	4	35.2		DMO3	Summer	Male	January	23	4	34.95		IF06	Winter	Female	May	21	4	34.92		IM10	Winter	Male	May	21	4	34.28
EF03	Summer	Female	January	23	5	34.51		DMO3	Summer	Male	January	23	5	34.76		IF06	Winter	Female	May	21	5	35.1		IM10	Winter	Male	May	21	5	35.53
EF03	Summer	Female	January	23	6	35.82		DMO3	Summer	Male	January	23	6	35.82		IF06	Winter	Female	May	21	6	34.85		IM10	Winter	Male	May	21	6	35.22
EF03	Summer	Female	January	23	7	34.26		DMO3	Summer	Male	January	23	7	34.39		IF06	Winter	Female	May	21	7	35.85		IM10	Winter	Male	May	21	7	32.85
EF03	Summer	Female	January	23	8	35.13		DMO3	Summer	Male	January	23	8	35.07		IF06	Winter	Female	May	21	8	33.73		IM10	Winter	Male	May	21	8	35.4
EF03	Summer	Female	January	23	9	34.39		DMO3	Summer	Male	January	23	9	35.82		IF06	Winter	Female	May	21	9	35.48		IM10	Winter	Male	May	21	9	35.28
EF03	Summer	Female	January	23	10	34.2		DMO3	Summer	Male	January	23	10	34.14		IF06	Winter	Female	May	21	10	35.85		IM10	Winter	Male	May	21	10	35.22
EF03	Summer	Female	January	23	11	34.76		DMO3	Summer	Male	January	23	11	35.51		IF06	Winter	Female	May	21	11	35.1		IM10	Winter	Male	May	21	11	35.47
EF03	Summer	Female	January	23	12	35.82		DMO3	Summer	Male	January	23	12	36.13		IF06	Winter	Female	May	21	12	35.98		IM10	Winter	Male	May	21	12	35.72
EF03	Summer	Female	January	23	13	35.45		DMO3	Summer	Male	January	23	13	36.51		IF06	Winter	Female	May	21	13	35.85		IM10	Winter	Male	May	21	13	34.91
EF03	Summer	Female	January	23	14	34.82		DMO3	Summer	Male	January	23	14	35.45		IF06	Winter	Female	May	21	14	34.23		IM10	Winter	Male	May	21	14	34.78
EF03	Summer	Female	January	23	15	34.57		DMO3	Summer	Male	January	23	15	35.26		IF06	Winter	Female	May	21	15	36.29		IM10	Winter	Male	May	21	15	35.78
EF03	Summer	Female	January	23	16	35.2		DMO3	Summer	Male	January	23	16	35.26		IF06	Winter	Female	May	21	16	31.67		IM10	Winter	Male	May	21	16	33.35
EF03	Summer	Female	January	23	17	34.57		DMO3	Summer	Male	January	23	17	36.01		IF06	Winter	Female	May	21	17	34.6		IM10	Winter	Male	May	21	17	35.34
EF03	Summer	Female	January	23	18	34.26		DMO3	Summer	Male	January	23	18	35.69		IF06	Winter	Female	May	21	18	35.41		IM10	Winter	Male	May	21	18	31.91
EF03	Summer	Female	January	23	19	34.82		DMO3	Summer	Male	January	23	19	35.07		IF06	Winter	Female	May	21	19	34.79		IM10	Winter	Male	May	21	19	34.22
EF03	Summer	Female	January	23	20	35.76		DMO3	Summer	Male	January	23	20	34.45		IF06	Winter	Female	May	21	20	35.79		IM10	Winter	Male	May	21	20	34.72
EF03	Summer	Female	January	23	21	35.2		DMO3	Summer	Male	January	23	21	35.2		IF06	Winter	Female	May	21	21	35.85		IM10	Winter	Male	May	21	21	32.91
EF03	Summer	Female	January	23	22	34.57		DMO3	Summer	Male	January	23	22	35.88		IF06	Winter	Female	May	21	22	32.98		IM10	Winter	Male	May	21	22	34.34
EF03	Summer	Female	January	23	23	34.57		DMO3	Summer	Male	January	23	23	35.38		IF06	Winter	Female	May	21	23	35.66		IM10	Winter	Male	May	21	23	34.34
EF03	Summer	Female	January	23	24	35.82		DMO3	Summer	Male	January	23	24	34.95		IF06	Winter	Female	May	21	24	32.05		IM10	Winter	Male	May	21	24	33.97
EF03	Summer	Female	January	24	1	35.63		DMO3	Summer	Male	January	24	1	37.25		IF06	Winter	Female	May	22	1	33.98		IM10	Winter	Male	May	22	1	33.47
EF03	Summer	Female	January	24	2	34.95		DMO3	Summer	Male	January	24	2	34.82		IF06	Winter	Female	May	22	2	35.1		IM10	Winter	Male	May	22	2	34.78
EF03	Summer	Female	January	24	3	35.01		DMO3	Summer	Male	January	24	3	35.82		IF06	Winter	Female	May	22	3	32.73		IM10	Winter	Male	May	22	3	34.59
EF03	Summer	Female	January	24	4	34.45		DMO3	Summer	Male	January	24	4	34.64		IF06	Winter	Female	May	22	4	35.04		IM10	Winter	Male	May	22	4	35.28
EF03	Summer	Female	January	24	5	34.95		DMO3	Summer	Male	January	24	5	35.13		IF06	Winter	Female	May	22	5	35.35		IM10	Winter	Male	May	22	5	35.65
EF03	Summer	Female	January	24	6	35.07		DMO3	Summer	Male	January	24	6	35.51		IF06	Winter	Female	May	22	6	35.17		IM10	Winter	Male	May	22	6	35.28
EF03	Summer	Female	January	24	7	35.63		DMO3	Summer	Male	January	24	7	34.7		IF06	Winter	Female	May	22	7	35.6		IM10	Winter	Male	May	22	7	36.46
EF03	Summer	Female	January	24	8	35.26		DMO3	Summer	Male	January	24	8	34.57		IF06	Winter	Female	May	22	8	33.17		IM10	Winter	Male	May	22	8	35.59
EF03	Summer	Female	January	24	9	34.39		DMO3	Summer	Male	January	24	9	35.82		IF06	Winter	Female	May	22	9	36.04		IM10	Winter	Male	May	22	9	33.53
EF03	Summer	Female	January	24	10	34.45		DMO3	Summer	Male	January	24	10	34.26		IF06	Winter	Female	May	22	10	33.61		IM10	Winter	Male	May	22	10	35.22
EF03	Summer	Female	January	24	11	35.2		DMO3	Summer	Male	January	24	11	34.82		IF06	Winter	Female	May	22	11	35.41		IM10	Winter	Male	May	22	11	36.03
EF03	Summer	Female	January	24	12	34.88		DMO3	Summer	Male	January	24	12	36.07		IF06	Winter	Female	May	22	12	36.16		IM10	Winter	Male	May	22	12	34.53
EF03	Summer	Female	January	24	13	34.51		DMO3	Summer	Male	January	24	13	35.2		IF06	Winter	Female	May	22	13	35.98		IM10	Winter	Male	May	22	13	34.66
EF03	Summer	Female	January	24	14	34.82		DMO3	Summer	Male	January	24	14	35.94		IF06	Winter	Female	May	22	14	35.35		IM10	Winter	Male	May	22	14	35.65
EF03	Summer	Female	January	24	15	35.88		DMO3	Summer	Male	January	24	15	35.57		IF06	Winter	Female	May	22	15	35.29		IM10	Winter	Male	May	22	15	34.53
EF03	Summer	Female	January	24	16	36.26		DMO3	Summer	Male	January	24	16	35.94		IF06	Winter	Female	May	22	16	33.23		IM10	Winter	Male	May	22	16	35.84
EF03	Summer	Female	January	24	17	35.13		DMO3	Summer	Male	January	24	17	35.01		IF06	Winter	Female	May	22	17	35.41		IM10	Winter	Male	May	22	17	34.34
EF03	Summer	Female	January	24	18	34.32		DMO3	Summer	Male	January	24	18	35.26		IF06	Winter	Female	May	22	18	33.79		IM10	Winter	Male	May	22	18	34.97
EF03	Summer	Female	January	24	19	35.88		DMO3	Summer	Male	January	24	19	34.88		IF06	Winter	Female	May	22	19	35.41		IM10	Winter	Male	May	22	19	35.53
EF03	Summer	Female	January	24	20	34.01		DMO3	Summer	Male	January	24	20	35.88		IF06	Winter	Female	May	22	20	35.41		IM10	Winter	Male	May	22	20	35.22
EF03	Summer	Female	January	24	21	35.01		DMO3	Summer	Male	January	24	21	36.82		IF06	Winter	Female	May	22	21	34.6		IM10	Winter	Male	May	22	21	33.35
EF03	Summer	Female	January	24	22	35.01		DMO3	Summer	Male	January	24	22	35.45		IF06	Winter	Female	May	22	22	36.22		IM10	Winter	Male	May	22	22	35.34
EF03	Summer	Female	January	24	23	35.32		DMO3	Summer	Male	January	24	23	35.13		IF06	Winter	Female	May	22	23	36.41		IM10	Winter	Male	May	22	23	33.78
EF03	Summer	Female	January	24	24	34.88		DMO3	Summer	Male	January	24	24	35.57		IF06	Winter	Female	May	22	24	34.79		IM10	Winter	Male	May	22	24	35.53
EF03	Summer	Female	January	25	1	34.7		DMO3	Summer	Male	January	25	1	33.58		IF06	Winter	Female	May	23	1	34.79		IM10	Winter	Male	May	23	1	34.78
EF03	Summer	Female	January	25	2	35.2		DMO3	Summer	Male	January	25	2	35.26		IF06	Winter	Female	May	23	2	33.04		IM10	Winter	Male	May	23	2	35.22
EF03	Summer	Female	January	25	3	35.76		DMO3	Summer	Male	January	25	3	36.07		IF06	Winter	Female	May	23	3	35.79		IM10	Winter	Male	May	23	3	32.85
EF03	Summer	Female	January	25	4	35.57		DMO3	Summer	Male	January	25	4	36.13		IF06	Winter	Female	May	23	4	36.04		IM10	Winter	Male	May	23	4	34.97
EF03	Summer	Female	January	25	5	35.63		DMO3	Summer	Male	January	25	5	35.63		IF06	Winter	Female	May	23	5	34.42		IM10	Winter	Male	May	23	5	35.47
EF03	Summer	Female	January	25	6	35.76		DMO3	Summer	Male	January	25	6	35.38		IF06	Winter	Female	May	23	6	33.17		IM10	Winter	Male	May	23	6	34.03
EF03	Summer	Female	January	25	7	34.88		DMO3	Summer	Male	January	25	7	35.76		IF06	Winter	Female	May	23	7	35.48		IM10	Winter	Male	May	23	7	34.41
EF03	Summer	Female	January	25	8	35.26		DMO3	Summer	Male	January	25	8	35.45		IF06	Winter	Female	May	23	8	35.54		IM10	Winter	Male	May	23	8	33.97
EF03	Summer	Female	January	25	9	35.13		DMO3	Summer	Male	January	25	9	34.26		IF06	Winter	Female	May	23	9	34.23		IM10	Winter	Male	May	23	9	34.97
EF03	Summer	Female	January	25	10	35.13		DMO3	Summer	Male	January	25	10	34.14		IF06	Winter	Female	May	23	10	35.35		IM10	Winter	Male	May	23	10	34.66
EF03	Summer	Female	January	25	11	35.32		DMO3	Summer	Male	January	25	11	35.32		IF06	Winter	Female	May	23	11	34.23		IM10	Winter	Male	May	23	11	35.4
EF03	Summer	Female	January	25	12	35.82		DMO3	Summer	Male	January	25	12	34.57		IF06	Winter	Female	May	23	12	35.41		IM10	Winter	Male	May	23	12	34.53
EF03	Summer	Female	January	25	13	34.64		DMO3	Summer	Male	January	25	13	34.64		IF06	Winter	Female	May	23	13	35.91		IM10	Winter	Male	May	23	13	35.4
EF03	Summer	Female	January	25	14	35.76		DMO3	Summer	Male	January	25	14	35.51		IF06	Winter	Female	May	23	14	33.73		IM10	Winter	Male	May	23	14	35.84
EF03	Summer	Female	January	25	15	34.57		DMO3	Summer	Male	January	25	15	34.57		IF06	Winter	Female	May	23	15	35.91		IM10	Winter	Male	May	23	15	35.53
EF03	Summer	Female	January	25	16	35.76		DMO3	Summer	Male	January	25	16	35.26		IF06	Winter	Female	May	23	16	36.1		IM10	Winter	Male	May	23	16	34.78
EF03	Summer	Female	January	25	17	36.13		DMO3	Summer	Male	January	25	17	34.95		IF06	Winter	Female	May	23	17	33.67		IM10	Winter	Male	May	23	17	35.84
EF03	Summer	Female	January	25	18	34.64		DMO3	Summer	Male	January	25	18	35.45		IF06	Winter	Female	May	23	18	33.61		IM10	Winter	Male	May	23	18	35.59
EF03	Summer	Female	January	25	19	34.2		DMO3	Summer	Male	January	25	19	35.45		IF06	Winter	Female	May	23	19	34.17		IM10	Winter	Male	May	23	19	33.97
EF03	Summer	Female	January	25	20	35.26		DMO3	Summer	Male	January	25	20	35.07		IF06	Winter	Female	May	23	20	34.85		IM10	Winter	Male	May	23	20	33.72
EF03	Summer	Female	January	25	21	34.7		DMO3	Summer	Male	January	25	21	35.76		IF06	Winter	Female	May	23	21	34.73		IM10	Winter	Male	May	23	21	34.66
EF03	Summer	Female	January	25	22	34.39		DMO3	Summer	Male	January	25	22	34.51		IF06	Winter	Female	May	23	22	35.73		IM10	Winter	Male	May	23	22	35.53
EF03	Summer	Female	January	25	23	34.45		DMO3	Summer	Male	January	25	23	35.45		IF06	Winter	Female	May	23	23	34.35		IM10	Winter	Male	May	23	23	36.34
EF03	Summer	Female	January	25	24	35.13		DMO3	Summer	Male	January	25	24	35.63		IF06	Winter	Female	May	23	24	33.54		IM10	Winter	Male	May	23	24	34.84
EF03	Summer	Female	January	26	1	35.07		DMO3	Summer	Male	January	26	1	35.82		IF06	Winter	Female	May	24	1	35.85		IM10	Winter	Male	May	24	1	36.15
EF03	Summer	Female	January	26	2	36.19		DMO3	Summer	Male	January	26	2	34.95		IF06	Winter	Female	May	24	2	35.48		IM10	Winter	Male	May	24	2	35.84
EF03	Summer	Female	January	26	3	36.19		DMO3	Summer	Male	January	26	3	35.45		IF06	Winter	Female	May	24	3	36.22		IM10	Winter	Male	May	24	3	34.28
EF03	Summer	Female	January	26	4	34.7		DMO3	Summer	Male	January	26	4	35.82		IF06	Winter	Female	May	24	4	34.92		IM10	Winter	Male	May	24	4	35.22
EF03	Summer	Female	January	26	5	35.13		DMO3	Summer	Male	January	26	5	34.01		IF06	Winter	Female	May	24	5	34.79		IM10	Winter	Male	May	24	5	35.72
EF03	Summer	Female	January	26	6	34.82		DMO3	Summer	Male	January	26	6	34.7		IF06	Winter	Female	May	24	6	34.35		IM10	Winter	Male	May	24	6	34.66
EF03	Summer	Female	January	26	7	35.51		DMO3	Summer	Male	January	26	7	35.57		IF06	Winter	Female	May	24	7	35.48		IM10	Winter	Male	May	24	7	35.03
EF03	Summer	Female	January	26	8	34.76		DMO3	Summer	Male	January	26	8	34.82		IF06	Winter	Female	May	24	8	33.92		IM10	Winter	Male	May	24	8	35.9
EF03	Summer	Female	January	26	9	34.76		DMO3	Summer	Male	January	26	9	35.51		IF06	Winter	Female	May	24	9	35.17		IM10	Winter	Male	May	24	9	36.15
EF03	Summer	Female	January	26	10	35.01		DMO3	Summer	Male	January	26	10	34.26		IF06	Winter	Female	May	24	10	35.41		IM10	Winter	Male	May	24	10	34.03
EF03	Summer	Female	January	26	11	34.39		DMO3	Summer	Male	January	26	11	35.57		IF06	Winter	Female	May	24	11	35.35		IM10	Winter	Male	May	24	11	35.47
EF03	Summer	Female	January	26	12	35.32		DMO3	Summer	Male	January	26	12	35.45		IF06	Winter	Female	May	24	12	35.98		IM10	Winter	Male	May	24	12	35.84
EF03	Summer	Female	January	26	13	35.26		DMO3	Summer	Male	January	26	13	34.45		IF06	Winter	Female	May	24	13	35.17		IM10	Winter	Male	May	24	13	35.78
EF03	Summer	Female	January	26	14	34.64		DMO3	Summer	Male	January	26	14	35.51		IF06	Winter	Female	May	24	14	34.6		IM10	Winter	Male	May	24	14	35.9
EF03	Summer	Female	January	26	15	34.95		DMO3	Summer	Male	January	26	15	35.88		IF06	Winter	Female	May	24	15	35.73		IM10	Winter	Male	May	24	15	32.97
EF03	Summer	Female	January	26	16	35.69		DMO3	Summer	Male	January	26	16	35.76		IF06	Winter	Female	May	24	16	34.85		IM10	Winter	Male	May	24	16	34.91
EF03	Summer	Female	January	26	17	35.38		DMO3	Summer	Male	January	26	17	35.88		IF06	Winter	Female	May	24	17	36.16		IM10	Winter	Male	May	24	17	35.96
EF03	Summer	Female	January	26	18	35.76		DMO3	Summer	Male	January	26	18	35.76		IF06	Winter	Female	May	24	18	33.92		IM10	Winter	Male	May	24	18	33.66
EF03	Summer	Female	January	26	19	34.95		DMO3	Summer	Male	January	26	19	35.07		IF06	Winter	Female	May	24	19	35.35		IM10	Winter	Male	May	24	19	34.97
EF03	Summer	Female	January	26	20	35.07		DMO3	Summer	Male	January	26	20	35.88		IF06	Winter	Female	May	24	20	34.17		IM10	Winter	Male	May	24	20	35.22
EF03	Summer	Female	January	26	21	34.7		DMO3	Summer	Male	January	26	21	34.2		IF06	Winter	Female	May	24	21	35.29		IM10	Winter	Male	May	24	21	34.47
EF03	Summer	Female	January	26	22	34.95		DMO3	Summer	Male	January	26	22	35.07		IF06	Winter	Female	May	24	22	32.73		IM10	Winter	Male	May	24	22	32.04
EF03	Summer	Female	January	26	23	35.07		DMO3	Summer	Male	January	26	23	35.32		IF06	Winter	Female	May	24	23	33.42		IM10	Winter	Male	May	24	23	32.72
EF03	Summer	Female	January	26	24	35.76		DMO3	Summer	Male	January	26	24	34.45		IF06	Winter	Female	May	24	24	34.79		IM10	Winter	Male	May	24	24	34.66
EF03	Summer	Female	January	27	1	35.2		DMO3	Summer	Male	January	27	1	34.64		IF06	Winter	Female	May	25	1	33.29		IM10	Winter	Male	May	25	1	35.34
EF03	Summer	Female	January	27	2	35.94		DMO3	Summer	Male	January	27	2	34.76		IF06	Winter	Female	May	25	2	36.22		IM10	Winter	Male	May	25	2	36.15
EF03	Summer	Female	January	27	3	34.39		DMO3	Summer	Male	January	27	3	35.07		IF06	Winter	Female	May	25	3	32.11		IM10	Winter	Male	May	25	3	36.03
EF03	Summer	Female	January	27	4	35.63		DMO3	Summer	Male	January	27	4	36.07		IF06	Winter	Female	May	25	4	35.35		IM10	Winter	Male	May	25	4	33.53
EF03	Summer	Female	January	27	5	35.07		DMO3	Summer	Male	January	27	5	34.45		IF06	Winter	Female	May	25	5	36.1		IM10	Winter	Male	May	25	5	35.47
EF03	Summer	Female	January	27	6	35.38		DMO3	Summer	Male	January	27	6	34.95		IF06	Winter	Female	May	25	6	30.86		IM10	Winter	Male	May	25	6	33.85
EF03	Summer	Female	January	27	7	35.26		DMO3	Summer	Male	January	27	7	35.01		IF06	Winter	Female	May	25	7	34.85		IM10	Winter	Male	May	25	7	35.47
EF03	Summer	Female	January	27	8	35.26		DMO3	Summer	Male	January	27	8	34.76		IF06	Winter	Female	May	25	8	35.04		IM10	Winter	Male	May	25	8	35.53
EF03	Summer	Female	January	27	9	34.2		DMO3	Summer	Male	January	27	9	35.88		IF06	Winter	Female	May	25	9	32.98		IM10	Winter	Male	May	25	9	35.72
EF03	Summer	Female	January	27	10	34.45		DMO3	Summer	Male	January	27	10	36.13		IF06	Winter	Female	May	25	10	32.61		IM10	Winter	Male	May	25	10	35.34
EF03	Summer	Female	January	27	11	35.57		DMO3	Summer	Male	January	27	11	34.2		IF06	Winter	Female	May	25	11	34.98		IM10	Winter	Male	May	25	11	35.59
EF03	Summer	Female	January	27	12	35.32		DMO3	Summer	Male	January	27	12	35.26		IF06	Winter	Female	May	25	12	35.35		IM10	Winter	Male	May	25	12	33.91
EF03	Summer	Female	January	27	13	34.76		DMO3	Summer	Male	January	27	13	34.76		IF06	Winter	Female	May	25	13	36.29		IM10	Winter	Male	May	25	13	35.84
EF03	Summer	Female	January	27	14	35.76		DMO3	Summer	Male	January	27	14	34.88		IF06	Winter	Female	May	25	14	34.79		IM10	Winter	Male	May	25	14	35.78
EF03	Summer	Female	January	27	15	35.32		DMO3	Summer	Male	January	27	15	34.07		IF06	Winter	Female	May	25	15	33.67		IM10	Winter	Male	May	25	15	36.28
EF03	Summer	Female	January	27	16	35.45		DMO3	Summer	Male	January	27	16	34.2		IF06	Winter	Female	May	25	16	35.85		IM10	Winter	Male	May	25	16	33.6
EF03	Summer	Female	January	27	17	34.01		DMO3	Summer	Male	January	27	17	34.95		IF06	Winter	Female	May	25	17	35.1		IM10	Winter	Male	May	25	17	35.22
EF03	Summer	Female	January	27	18	34.95		DMO3	Summer	Male	January	27	18	35.69		IF06	Winter	Female	May	25	18	34.79		IM10	Winter	Male	May	25	18	34.22
EF03	Summer	Female	January	27	19	35.26		DMO3	Summer	Male	January	27	19	35.07		IF06	Winter	Female	May	25	19	35.66		IM10	Winter	Male	May	25	19	35.72
EF03	Summer	Female	January	27	20	35.26		DMO3	Summer	Male	January	27	20	35.57		IF06	Winter	Female	May	25	20	31.92		IM10	Winter	Male	May	25	20	32.79
EF03	Summer	Female	January	27	21	35.13		DMO3	Summer	Male	January	27	21	35.13		IF06	Winter	Female	May	25	21	35.04		IM10	Winter	Male	May	25	21	33.97
EF03	Summer	Female	January	27	22	34.76		DMO3	Summer	Male	January	27	22	35.07		IF06	Winter	Female	May	25	22	32.42		IM10	Winter	Male	May	25	22	32.91
EF03	Summer	Female	January	27	23	35.57		DMO3	Summer	Male	January	27	23	35.26		IF06	Winter	Female	May	25	23	35.1		IM10	Winter	Male	May	25	23	35.09
EF03	Summer	Female	January	27	24	34.95		DMO3	Summer	Male	January	27	24	35.57		IF06	Winter	Female	May	25	24	35.91		IM10	Winter	Male	May	25	24	34.53
EF03	Summer	Female	January	28	1	35.13		DMO3	Summer	Male	January	28	1	35.26		IF06	Winter	Female	May	26	1	34.67		IM10	Winter	Male	May	26	1	35.4
EF03	Summer	Female	January	28	2	34.51		DMO3	Summer	Male	January	28	2	35.63		IF06	Winter	Female	May	26	2	36.22		IM10	Winter	Male	May	26	2	35.78
EF03	Summer	Female	January	28	3	35.82		DMO3	Summer	Male	January	28	3	34.88		IF06	Winter	Female	May	26	3	32.55		IM10	Winter	Male	May	26	3	35.22
EF03	Summer	Female	January	28	4	35.13		DMO3	Summer	Male	January	28	4	35.01		IF06	Winter	Female	May	26	4	35.73		IM10	Winter	Male	May	26	4	35.47
EF03	Summer	Female	January	28	5	34.2		DMO3	Summer	Male	January	28	5	34.45		IF06	Winter	Female	May	26	5	35.35		IM10	Winter	Male	May	26	5	35.03
EF03	Summer	Female	January	28	6	35.2		DMO3	Summer	Male	January	28	6	34.7		IF06	Winter	Female	May	26	6	35.91		IM10	Winter	Male	May	26	6	36.15
EF03	Summer	Female	January	28	7	34.88		DMO3	Summer	Male	January	28	7	35.82		IF06	Winter	Female	May	26	7	36.1		IM10	Winter	Male	May	26	7	34.41
EF03	Summer	Female	January	28	8	35.2		DMO3	Summer	Male	January	28	8	35.07		IF06	Winter	Female	May	26	8	34.73		IM10	Winter	Male	May	26	8	35.34
EF03	Summer	Female	January	28	9	34.76		DMO3	Summer	Male	January	28	9	34.88		IF06	Winter	Female	May	26	9	35.17		IM10	Winter	Male	May	26	9	34.53
EF03	Summer	Female	January	28	10	34.95		DMO3	Summer	Male	January	28	10	34.7		IF06	Winter	Female	May	26	10	36.16		IM10	Winter	Male	May	26	10	34.72
EF03	Summer	Female	January	28	11	34.57		DMO3	Summer	Male	January	28	11	35.38		IF06	Winter	Female	May	26	11	34.23		IM10	Winter	Male	May	26	11	33.78
EF03	Summer	Female	January	28	12	35.51		DMO3	Summer	Male	January	28	12	35.07		IF06	Winter	Female	May	26	12	35.48		IM10	Winter	Male	May	26	12	35.59
EF03	Summer	Female	January	28	13	35.26		DMO3	Summer	Male	January	28	13	34.39		IF06	Winter	Female	May	26	13	34.42		IM10	Winter	Male	May	26	13	32.29
EF03	Summer	Female	January	28	14	34.51		DMO3	Summer	Male	January	28	14	34.76		IF06	Winter	Female	May	26	14	34.85		IM10	Winter	Male	May	26	14	35.4
EF03	Summer	Female	January	28	15	35.07		DMO3	Summer	Male	January	28	15	35.76		IF06	Winter	Female	May	26	15	34.35		IM10	Winter	Male	May	26	15	35.22
EF03	Summer	Female	January	28	16	35.38		DMO3	Summer	Male	January	28	16	35.69		IF06	Winter	Female	May	26	16	34.04		IM10	Winter	Male	May	26	16	35.96
EF03	Summer	Female	January	28	17	35.69		DMO3	Summer	Male	January	28	17	35.2		IF06	Winter	Female	May	26	17	33.73		IM10	Winter	Male	May	26	17	34.34
EF03	Summer	Female	January	28	18	34.51		DMO3	Summer	Male	January	28	18	35.01		IF06	Winter	Female	May	26	18	35.41		IM10	Winter	Male	May	26	18	33.72
EF03	Summer	Female	January	28	19	34.57		DMO3	Summer	Male	January	28	19	34.32		IF06	Winter	Female	May	26	19	32.73		IM10	Winter	Male	May	26	19	35.47
EF03	Summer	Female	January	28	20	35.2		DMO3	Summer	Male	January	28	20	35.32		IF06	Winter	Female	May	26	20	35.73		IM10	Winter	Male	May	26	20	35.96
EF03	Summer	Female	January	28	21	35.57		DMO3	Summer	Male	January	28	21	35.82		IF06	Winter	Female	May	26	21	33.79		IM10	Winter	Male	May	26	21	34.78
EF03	Summer	Female	January	28	22	35.13		DMO3	Summer	Male	January	28	22	36.63		IF06	Winter	Female	May	26	22	35.73		IM10	Winter	Male	May	26	22	34.41
EF03	Summer	Female	January	28	23	35.26		DMO3	Summer	Male	January	28	23	34.88		IF06	Winter	Female	May	26	23	33.29		IM10	Winter	Male	May	26	23	35.96
EF03	Summer	Female	January	28	24	35.2		DMO3	Summer	Male	January	28	24	34.82		IF06	Winter	Female	May	26	24	35.29		IM10	Winter	Male	May	26	24	34.47
EF03	Summer	Female	January	29	1	35.69		DMO3	Summer	Male	January	29	1	35.2		IF06	Winter	Female	May	27	1	33.48		IM10	Winter	Male	May	27	1	34.53
EF03	Summer	Female	January	29	2	35.57		DMO3	Summer	Male	January	29	2	35.38		IF06	Winter	Female	May	27	2	32.48		IM10	Winter	Male	May	27	2	34.28
EF03	Summer	Female	January	29	3	35.01		DMO3	Summer	Male	January	29	3	35.45		IF06	Winter	Female	May	27	3	33.79		IM10	Winter	Male	May	27	3	35.53
EF03	Summer	Female	January	29	4	35.51		DMO3	Summer	Male	January	29	4	36.51		IF06	Winter	Female	May	27	4	35.6		IM10	Winter	Male	May	27	4	34.09
EF03	Summer	Female	January	29	5	34.95		DMO3	Summer	Male	January	29	5	34.57		IF06	Winter	Female	May	27	5	35.54		IM10	Winter	Male	May	27	5	35.59
EF03	Summer	Female	January	29	6	35.63		DMO3	Summer	Male	January	29	6	35.63		IF06	Winter	Female	May	27	6	36.16		IM10	Winter	Male	May	27	6	34.34
EF03	Summer	Female	January	29	7	35.2		DMO3	Summer	Male	January	29	7	34.82		IF06	Winter	Female	May	27	7	36.1		IM10	Winter	Male	May	27	7	36.59
EF03	Summer	Female	January	29	8	35.26		DMO3	Summer	Male	January	29	8	34.82		IF06	Winter	Female	May	27	8	34.79		IM10	Winter	Male	May	27	8	33.66
EF03	Summer	Female	January	29	9	34.2		DMO3	Summer	Male	January	29	9	35.63		IF06	Winter	Female	May	27	9	35.79		IM10	Winter	Male	May	27	9	35.09
EF03	Summer	Female	January	29	10	35.63		DMO3	Summer	Male	January	29	10	35.76		IF06	Winter	Female	May	27	10	34.73		IM10	Winter	Male	May	27	10	34.59
EF03	Summer	Female	January	29	11	34.7		DMO3	Summer	Male	January	29	11	35.51		IF06	Winter	Female	May	27	11	36.72		IM10	Winter	Male	May	27	11	34.78
EF03	Summer	Female	January	29	12	35.32		DMO3	Summer	Male	January	29	12	35.2		IF06	Winter	Female	May	27	12	33.48		IM10	Winter	Male	May	27	12	35.84
EF03	Summer	Female	January	29	13	35.07		DMO3	Summer	Male	January	29	13	35.45		IF06	Winter	Female	May	27	13	36.29		IM10	Winter	Male	May	27	13	37.09
EF03	Summer	Female	January	29	14	35.45		DMO3	Summer	Male	January	29	14	33.39		IF06	Winter	Female	May	27	14	34.29		IM10	Winter	Male	May	27	14	34.53
EF03	Summer	Female	January	29	15	35.07		DMO3	Summer	Male	January	29	15	35.38		IF06	Winter	Female	May	27	15	34.92		IM10	Winter	Male	May	27	15	35.09
EF03	Summer	Female	January	29	16	35.51		DMO3	Summer	Male	January	29	16	34.51		IF06	Winter	Female	May	27	16	35.73		IM10	Winter	Male	May	27	16	34.53
EF03	Summer	Female	January	29	17	35.13		DMO3	Summer	Male	January	29	17	36.44		IF06	Winter	Female	May	27	17	36.29		IM10	Winter	Male	May	27	17	32.72
EF03	Summer	Female	January	29	18	35.88		DMO3	Summer	Male	January	29	18	34.32		IF06	Winter	Female	May	27	18	33.54		IM10	Winter	Male	May	27	18	33.35
EF03	Summer	Female	January	29	19	35.45		DMO3	Summer	Male	January	29	19	34.7		IF06	Winter	Female	May	27	19	33.98		IM10	Winter	Male	May	27	19	35.22
EF03	Summer	Female	January	29	20	35.07		DMO3	Summer	Male	January	29	20	35.38		IF06	Winter	Female	May	27	20	35.54		IM10	Winter	Male	May	27	20	36.03
EF03	Summer	Female	January	29	21	34.95		DMO3	Summer	Male	January	29	21	35.82		IF06	Winter	Female	May	27	21	34.17		IM10	Winter	Male	May	27	21	35.09
EF03	Summer	Female	January	29	22	35.88		DMO3	Summer	Male	January	29	22	34.88		IF06	Winter	Female	May	27	22	36.1		IM10	Winter	Male	May	27	22	35.96
EF03	Summer	Female	January	29	23	35.2		DMO3	Summer	Male	January	29	23	34.51		IF06	Winter	Female	May	27	23	34.6		IM10	Winter	Male	May	27	23	35.84
EF03	Summer	Female	January	29	24	35.82		DMO3	Summer	Male	January	29	24	35.32		IF06	Winter	Female	May	27	24	36.41		IM10	Winter	Male	May	27	24	35.78
EF03	Summer	Female	January	30	1	34.95		DMO3	Summer	Male	January	30	1	35.57		IF06	Winter	Female	May	28	1	34.17		IM10	Winter	Male	May	28	1	35.59
EF03	Summer	Female	January	30	2	34.7		DMO3	Summer	Male	January	30	2	35.13		IF06	Winter	Female	May	28	2	35.54		IM10	Winter	Male	May	28	2	36.34
EF03	Summer	Female	January	30	3	36.38		DMO3	Summer	Male	January	30	3	35.2		IF06	Winter	Female	May	28	3	33.98		IM10	Winter	Male	May	28	3	31.16
EF03	Summer	Female	January	30	4	34.14		DMO3	Summer	Male	January	30	4	36.01		IF06	Winter	Female	May	28	4	35.85		IM10	Winter	Male	May	28	4	35.28
EF03	Summer	Female	January	30	5	35.32		DMO3	Summer	Male	January	30	5	34.88		IF06	Winter	Female	May	28	5	36.41		IM10	Winter	Male	May	28	5	34.78
EF03	Summer	Female	January	30	6	34.88		DMO3	Summer	Male	January	30	6	34.82		IF06	Winter	Female	May	28	6	33.61		IM10	Winter	Male	May	28	6	34.97
EF03	Summer	Female	January	30	7	34.76		DMO3	Summer	Male	January	30	7	34.76		IF06	Winter	Female	May	28	7	34.67		IM10	Winter	Male	May	28	7	34.78
EF03	Summer	Female	January	30	8	34.14		DMO3	Summer	Male	January	30	8	36.26		IF06	Winter	Female	May	28	8	35.29		IM10	Winter	Male	May	28	8	35.15
EF03	Summer	Female	January	30	9	35.38		DMO3	Summer	Male	January	30	9	34.76		IF06	Winter	Female	May	28	9	35.54		IM10	Winter	Male	May	28	9	36.46
EF03	Summer	Female	January	30	10	34.88		DMO3	Summer	Male	January	30	10	34.95		IF06	Winter	Female	May	28	10	35.91		IM10	Winter	Male	May	28	10	35.03
EF03	Summer	Female	January	30	11	34.95		DMO3	Summer	Male	January	30	11	35.38		IF06	Winter	Female	May	28	11	35.48		IM10	Winter	Male	May	28	11	34.91
EF03	Summer	Female	January	30	12	35.01		DMO3	Summer	Male	January	30	12	35.38		IF06	Winter	Female	May	28	12	35.35		IM10	Winter	Male	May	28	12	36.09
EF03	Summer	Female	January	30	13	35.88		DMO3	Summer	Male	January	30	13	35.88		IF06	Winter	Female	May	28	13	34.98		IM10	Winter	Male	May	28	13	34.97
EF03	Summer	Female	January	30	14	35.94		DMO3	Summer	Male	January	30	14	36.07		IF06	Winter	Female	May	28	14	33.86		IM10	Winter	Male	May	28	14	35.96
EF03	Summer	Female	January	30	15	36.26		DMO3	Summer	Male	January	30	15	36.07		IF06	Winter	Female	May	28	15	35.98		IM10	Winter	Male	May	28	15	32.35
EF03	Summer	Female	January	30	16	36.32		DMO3	Summer	Male	January	30	16	34.76		IF06	Winter	Female	May	28	16	33.61		IM10	Winter	Male	May	28	16	35.53
EF03	Summer	Female	January	30	17	34.39		DMO3	Summer	Male	January	30	17	34.64		IF06	Winter	Female	May	28	17	35.79		IM10	Winter	Male	May	28	17	34.16
EF03	Summer	Female	January	30	18	35.69		DMO3	Summer	Male	January	30	18	34.07		IF06	Winter	Female	May	28	18	35.1		IM10	Winter	Male	May	28	18	35.22
EF03	Summer	Female	January	30	19	35.45		DMO3	Summer	Male	January	30	19	34.32		IF06	Winter	Female	May	28	19	34.6		IM10	Winter	Male	May	28	19	36.09
EF03	Summer	Female	January	30	20	34.95		DMO3	Summer	Male	January	30	20	34.7		IF06	Winter	Female	May	28	20	34.35		IM10	Winter	Male	May	28	20	34.22
EF03	Summer	Female	January	30	21	35.45		DMO3	Summer	Male	January	30	21	35.69		IF06	Winter	Female	May	28	21	34.04		IM10	Winter	Male	May	28	21	35.4
EF03	Summer	Female	January	30	22	35.51		DMO3	Summer	Male	January	30	22	35.76		IF06	Winter	Female	May	28	22	34.42		IM10	Winter	Male	May	28	22	34.53
EF03	Summer	Female	January	30	23	36.82		DMO3	Summer	Male	January	30	23	35.26		IF06	Winter	Female	May	28	23	35.85		IM10	Winter	Male	May	28	23	36.15
EF03	Summer	Female	January	30	24	34.82		DMO3	Summer	Male	January	30	24	35.07		IF06	Winter	Female	May	28	24	32.05		IM10	Winter	Male	May	28	24	33.72
EF03	Summer	Female	January	31	1	34.2		DMO3	Summer	Male	January	31	1	36.07		IF06	Winter	Female	May	29	1	35.41		IM10	Winter	Male	May	29	1	35.9
EF03	Summer	Female	January	31	2	34.45		DMO3	Summer	Male	January	31	2	35.01		IF06	Winter	Female	May	29	2	33.98		IM10	Winter	Male	May	29	2	34.28
EF03	Summer	Female	January	31	3	35.32		DMO3	Summer	Male	January	31	3	35.69		IF06	Winter	Female	May	29	3	35.54		IM10	Winter	Male	May	29	3	34.22
EF03	Summer	Female	January	31	4	34.7		DMO3	Summer	Male	January	31	4	36.19		IF06	Winter	Female	May	29	4	33.92		IM10	Winter	Male	May	29	4	34.09
EF03	Summer	Female	January	31	5	34.57		DMO3	Summer	Male	January	31	5	35.45		IF06	Winter	Female	May	29	5	35.91		IM10	Winter	Male	May	29	5	34.03
EF03	Summer	Female	January	31	6	35.63		DMO3	Summer	Male	January	31	6	35.13		IF06	Winter	Female	May	29	6	36.54		IM10	Winter	Male	May	29	6	35.59
EF03	Summer	Female	January	31	7	34.32		DMO3	Summer	Male	January	31	7	35.32		IF06	Winter	Female	May	29	7	33.73		IM10	Winter	Male	May	29	7	33.72
EF03	Summer	Female	January	31	8	34.76		DMO3	Summer	Male	January	31	8	34.88		IF06	Winter	Female	May	29	8	34.79		IM10	Winter	Male	May	29	8	35.65
EF03	Summer	Female	January	31	9	34.57		DMO3	Summer	Male	January	31	9	35.69		IF06	Winter	Female	May	29	9	35.6		IM10	Winter	Male	May	29	9	35.4
EF03	Summer	Female	January	31	10	35.69		DMO3	Summer	Male	January	31	10	34.39		IF06	Winter	Female	May	29	10	33.98		IM10	Winter	Male	May	29	10	35.53
EF03	Summer	Female	January	31	11	35.07		DMO3	Summer	Male	January	31	11	35.13		IF06	Winter	Female	May	29	11	35.54		IM10	Winter	Male	May	29	11	33.91
EF03	Summer	Female	January	31	12	34.51		DMO3	Summer	Male	January	31	12	34.76		IF06	Winter	Female	May	29	12	35.85		IM10	Winter	Male	May	29	12	33.6
EF03	Summer	Female	January	31	13	35.69		DMO3	Summer	Male	January	31	13	34.82		IF06	Winter	Female	May	29	13	36.79		IM10	Winter	Male	May	29	13	35.9
EF03	Summer	Female	January	31	14	35.76		DMO3	Summer	Male	January	31	14	35.57		IF06	Winter	Female	May	29	14	35.66		IM10	Winter	Male	May	29	14	35.59
EF03	Summer	Female	January	31	15	35.32		DMO3	Summer	Male	January	31	15	34.88		IF06	Winter	Female	May	29	15	35.85		IM10	Winter	Male	May	29	15	35.65
EF03	Summer	Female	January	31	16	35.51		DMO3	Summer	Male	January	31	16	34.64		IF06	Winter	Female	May	29	16	33.17		IM10	Winter	Male	May	29	16	34.22
EF03	Summer	Female	January	31	17	34.82		DMO3	Summer	Male	January	31	17	34.7		IF06	Winter	Female	May	29	17	34.17		IM10	Winter	Male	May	29	17	35.22
EF03	Summer	Female	January	31	18	36.01		DMO3	Summer	Male	January	31	18	34.64		IF06	Winter	Female	May	29	18	33.42		IM10	Winter	Male	May	29	18	33.53
EF03	Summer	Female	January	31	19	34.95		DMO3	Summer	Male	January	31	19	35.94		IF06	Winter	Female	May	29	19	32.17		IM10	Winter	Male	May	29	19	35.59
EF03	Summer	Female	January	31	20	35.07		DMO3	Summer	Male	January	31	20	33.7		IF06	Winter	Female	May	29	20	35.79		IM10	Winter	Male	May	29	20	34.66
EF03	Summer	Female	January	31	21	35.07		DMO3	Summer	Male	January	31	21	35.32		IF06	Winter	Female	May	29	21	34.54		IM10	Winter	Male	May	29	21	35.03
EF03	Summer	Female	January	31	22	35.69		DMO3	Summer	Male	January	31	22	34.32		IF06	Winter	Female	May	29	22	31.61		IM10	Winter	Male	May	29	22	34.72
EF03	Summer	Female	January	31	23	35.32		DMO3	Summer	Male	January	31	23	36.88		IF06	Winter	Female	May	29	23	35.6		IM10	Winter	Male	May	29	23	36.09
EF03	Summer	Female	January	31	24	35.07		DMO3	Summer	Male	January	31	24	36.26		IF06	Winter	Female	May	29	24	34.67		IM10	Winter	Male	May	29	24	33.6
EF03	Summer	Female	February	1	1	35.2		DMO3	Summer	Male	February	1	1	36.38		IF06	Winter	Female	May	30	1	34.48		IM10	Winter	Male	May	30	1	35.22
EF03	Summer	Female	February	1	2	36.57		DMO3	Summer	Male	February	1	2	35.88		IF06	Winter	Female	May	30	2	35.17		IM10	Winter	Male	May	30	2	34.91
EF03	Summer	Female	February	1	3	35.45		DMO3	Summer	Male	February	1	3	34.32		IF06	Winter	Female	May	30	3	35.6		IM10	Winter	Male	May	30	3	32.91
EF03	Summer	Female	February	1	4	34.26		DMO3	Summer	Male	February	1	4	35.63		IF06	Winter	Female	May	30	4	33.67		IM10	Winter	Male	May	30	4	35.65
EF03	Summer	Female	February	1	5	35.76		DMO3	Summer	Male	February	1	5	35.76		IF06	Winter	Female	May	30	5	31.17		IM10	Winter	Male	May	30	5	34.28
EF03	Summer	Female	February	1	6	34.2		DMO3	Summer	Male	February	1	6	35.82		IF06	Winter	Female	May	30	6	33.11		IM10	Winter	Male	May	30	6	33.47
EF03	Summer	Female	February	1	7	35.88		DMO3	Summer	Male	February	1	7	34.45		IF06	Winter	Female	May	30	7	35.48		IM10	Winter	Male	May	30	7	34.91
EF03	Summer	Female	February	1	8	35.07		DMO3	Summer	Male	February	1	8	35.38		IF06	Winter	Female	May	30	8	35.98		IM10	Winter	Male	May	30	8	34.66
EF03	Summer	Female	February	1	9	35.32		DMO3	Summer	Male	February	1	9	35.32		IF06	Winter	Female	May	30	9	35.73		IM10	Winter	Male	May	30	9	34.03
EF03	Summer	Female	February	1	10	35.94		DMO3	Summer	Male	February	1	10	35.45		IF06	Winter	Female	May	30	10	34.29		IM10	Winter	Male	May	30	10	35.03
EF03	Summer	Female	February	1	11	35.2		DMO3	Summer	Male	February	1	11	35.69		IF06	Winter	Female	May	30	11	35.85		IM10	Winter	Male	May	30	11	35.59
EF03	Summer	Female	February	1	12	34.45		DMO3	Summer	Male	February	1	12	35.69		IF06	Winter	Female	May	30	12	31.86		IM10	Winter	Male	May	30	12	35.53
EF03	Summer	Female	February	1	13	35.45		DMO3	Summer	Male	February	1	13	35.88		IF06	Winter	Female	May	30	13	35.41		IM10	Winter	Male	May	30	13	32.22
EF03	Summer	Female	February	1	14	34.39		DMO3	Summer	Male	February	1	14	35.2		IF06	Winter	Female	May	30	14	36.1		IM10	Winter	Male	May	30	14	30.48
EF03	Summer	Female	February	1	15	35.57		DMO3	Summer	Male	February	1	15	34.57		IF06	Winter	Female	May	30	15	33.67		IM10	Winter	Male	May	30	15	35.22
EF03	Summer	Female	February	1	16	34.57		DMO3	Summer	Male	February	1	16	35.2		IF06	Winter	Female	May	30	16	36.22		IM10	Winter	Male	May	30	16	32.91
EF03	Summer	Female	February	1	17	35.63		DMO3	Summer	Male	February	1	17	36.01		IF06	Winter	Female	May	30	17	34.79		IM10	Winter	Male	May	30	17	29.42
EF03	Summer	Female	February	1	18	35.38		DMO3	Summer	Male	February	1	18	35.2		IF06	Winter	Female	May	30	18	32.61		IM10	Winter	Male	May	30	18	33.35
EF03	Summer	Female	February	1	19	33.95		DMO3	Summer	Male	February	1	19	35.13		IF06	Winter	Female	May	30	19	34.6		IM10	Winter	Male	May	30	19	35.22
EF03	Summer	Female	February	1	20	35.01		DMO3	Summer	Male	February	1	20	35.2		IF06	Winter	Female	May	30	20	36.41		IM10	Winter	Male	May	30	20	33.97
EF03	Summer	Female	February	1	21	34.82		DMO3	Summer	Male	February	1	21	35.13		IF06	Winter	Female	May	30	21	34.04		IM10	Winter	Male	May	30	21	35.28
EF03	Summer	Female	February	1	22	35.01		DMO3	Summer	Male	February	1	22	35.38		IF06	Winter	Female	May	30	22	34.42		IM10	Winter	Male	May	30	22	36.21
EF03	Summer	Female	February	1	23	35.26		DMO3	Summer	Male	February	1	23	35.07		IF06	Winter	Female	May	30	23	35.85		IM10	Winter	Male	May	30	23	36.21
EF03	Summer	Female	February	1	24	34.51		DMO3	Summer	Male	February	1	24	34.64		IF06	Winter	Female	May	30	24	33.54		IM10	Winter	Male	May	30	24	31.66
EF03	Summer	Female	February	2	1	37.88		DMO3	Summer	Male	February	2	1	35.2		IF06	Winter	Female	May	31	1	33.86		IM10	Winter	Male	May	31	1	30.16
EF03	Summer	Female	February	2	2	34.57		DMO3	Summer	Male	February	2	2	35.51		IF06	Winter	Female	May	31	2	34.54		IM10	Winter	Male	May	31	2	35.34
EF03	Summer	Female	February	2	3	33.95		DMO3	Summer	Male	February	2	3	35.38		IF06	Winter	Female	May	31	3	34.92		IM10	Winter	Male	May	31	3	34.78
EF03	Summer	Female	February	2	4	35.57		DMO3	Summer	Male	February	2	4	35.32		IF06	Winter	Female	May	31	4	34.79		IM10	Winter	Male	May	31	4	34.91
EF03	Summer	Female	February	2	5	34.45		DMO3	Summer	Male	February	2	5	34.82		IF06	Winter	Female	May	31	5	35.35		IM10	Winter	Male	May	31	5	33.41
EF03	Summer	Female	February	2	6	33.95		DMO3	Summer	Male	February	2	6	34.45		IF06	Winter	Female	May	31	6	35.66		IM10	Winter	Male	May	31	6	33.66
EF03	Summer	Female	February	2	7	34.51		DMO3	Summer	Male	February	2	7	35.69		IF06	Winter	Female	May	31	7	36.66		IM10	Winter	Male	May	31	7	35.15
EF03	Summer	Female	February	2	8	35.32		DMO3	Summer	Male	February	2	8	35.38		IF06	Winter	Female	May	31	8	35.66		IM10	Winter	Male	May	31	8	32.47
EF03	Summer	Female	February	2	9	34.32		DMO3	Summer	Male	February	2	9	34.07		IF06	Winter	Female	May	31	9	35.66		IM10	Winter	Male	May	31	9	34.97
EF03	Summer	Female	February	2	10	34.26		DMO3	Summer	Male	February	2	10	35.45		IF06	Winter	Female	May	31	10	34.73		IM10	Winter	Male	May	31	10	36.09
EF03	Summer	Female	February	2	11	35.57		DMO3	Summer	Male	February	2	11	35.82		IF06	Winter	Female	May	31	11	34.48		IM10	Winter	Male	May	31	11	33.72
EF03	Summer	Female	February	2	12	35.32		DMO3	Summer	Male	February	2	12	36.13		IF06	Winter	Female	May	31	12	35.48		IM10	Winter	Male	May	31	12	36.03
EF03	Summer	Female	February	2	13	35.82		DMO3	Summer	Male	February	2	13	35.51		IF06	Winter	Female	May	31	13	34.48		IM10	Winter	Male	May	31	13	35.09
EF03	Summer	Female	February	2	14	35.57		DMO3	Summer	Male	February	2	14	35.32		IF06	Winter	Female	May	31	14	35.1		IM10	Winter	Male	May	31	14	34.91
EF03	Summer	Female	February	2	15	36.13		DMO3	Summer	Male	February	2	15	35.32		IF06	Winter	Female	May	31	15	32.92		IM10	Winter	Male	May	31	15	35.47
EF03	Summer	Female	February	2	16	35.45		DMO3	Summer	Male	February	2	16	34.88		IF06	Winter	Female	May	31	16	35.1		IM10	Winter	Male	May	31	16	36.28
EF03	Summer	Female	February	2	17	34.45		DMO3	Summer	Male	February	2	17	34.7		IF06	Winter	Female	May	31	17	33.79		IM10	Winter	Male	May	31	17	34.28
EF03	Summer	Female	February	2	18	35.13		DMO3	Summer	Male	February	2	18	35.63		IF06	Winter	Female	May	31	18	35.17		IM10	Winter	Male	May	31	18	34.09
EF03	Summer	Female	February	2	19	34.39		DMO3	Summer	Male	February	2	19	35.13		IF06	Winter	Female	May	31	19	35.54		IM10	Winter	Male	May	31	19	35.84
EF03	Summer	Female	February	2	20	34.39		DMO3	Summer	Male	February	2	20	34.32		IF06	Winter	Female	May	31	20	34.92		IM10	Winter	Male	May	31	20	36.15
EF03	Summer	Female	February	2	21	35.45		DMO3	Summer	Male	February	2	21	35.07		IF06	Winter	Female	May	31	21	33.73		IM10	Winter	Male	May	31	21	36.46
EF03	Summer	Female	February	2	22	35.32		DMO3	Summer	Male	February	2	22	35.13		IF06	Winter	Female	May	31	22	31.67		IM10	Winter	Male	May	31	22	34.66
EF03	Summer	Female	February	2	23	35.26		DMO3	Summer	Male	February	2	23	34.01		IF06	Winter	Female	May	31	23	35.54		IM10	Winter	Male	May	31	23	34.34
EF03	Summer	Female	February	2	24	34.76		DMO3	Summer	Male	February	2	24	35.57		IF06	Winter	Female	May	31	24	36.22		IM10	Winter	Male	May	31	24	35.47
EF03	Summer	Female	February	3	1	35.07		DMO3	Summer	Male	February	3	1	34.88		IF06	Winter	Female	June	1	1	32.42		IM10	Winter	Male	June	1	1	35.09
EF03	Summer	Female	February	3	2	34.45		DMO3	Summer	Male	February	3	2	35.63		IF06	Winter	Female	June	1	2	35.35		IM10	Winter	Male	June	1	2	36.21
EF03	Summer	Female	February	3	3	34.57		DMO3	Summer	Male	February	3	3	36.88		IF06	Winter	Female	June	1	3	36.35		IM10	Winter	Male	June	1	3	35.34
EF03	Summer	Female	February	3	4	34.82		DMO3	Summer	Male	February	3	4	35.2		IF06	Winter	Female	June	1	4	33.23		IM10	Winter	Male	June	1	4	33.66
EF03	Summer	Female	February	3	5	34.2		DMO3	Summer	Male	February	3	5	35.69		IF06	Winter	Female	June	1	5	36.1		IM10	Winter	Male	June	1	5	36.03
EF03	Summer	Female	February	3	6	35.01		DMO3	Summer	Male	February	3	6	33.89		IF06	Winter	Female	June	1	6	33.11		IM10	Winter	Male	June	1	6	34.22
EF03	Summer	Female	February	3	7	37		DMO3	Summer	Male	February	3	7	34.7		IF06	Winter	Female	June	1	7	34.92		IM10	Winter	Male	June	1	7	35.28
EF03	Summer	Female	February	3	8	34.01		DMO3	Summer	Male	February	3	8	35.32		IF06	Winter	Female	June	1	8	33.86		IM10	Winter	Male	June	1	8	34.41
EF03	Summer	Female	February	3	9	34.95		DMO3	Summer	Male	February	3	9	35.26		IF06	Winter	Female	June	1	9	35.48		IM10	Winter	Male	June	1	9	33.97
EF03	Summer	Female	February	3	10	35.69		DMO3	Summer	Male	February	3	10	35.01		IF06	Winter	Female	June	1	10	32.17		IM10	Winter	Male	June	1	10	33.16
EF03	Summer	Female	February	3	11	34.01		DMO3	Summer	Male	February	3	11	34.88		IF06	Winter	Female	June	1	11	35.17		IM10	Winter	Male	June	1	11	35.96
EF03	Summer	Female	February	3	12	35.26		DMO3	Summer	Male	February	3	12	35.94		IF06	Winter	Female	June	1	12	35.73		IM10	Winter	Male	June	1	12	36.21
EF03	Summer	Female	February	3	13	34.88		DMO3	Summer	Male	February	3	13	34.14		IF06	Winter	Female	June	1	13	35.17		IM10	Winter	Male	June	1	13	35.53
EF03	Summer	Female	February	3	14	35.01		DMO3	Summer	Male	February	3	14	34.82		IF06	Winter	Female	June	1	14	35.1		IM10	Winter	Male	June	1	14	32.16
EF03	Summer	Female	February	3	15	34.7		DMO3	Summer	Male	February	3	15	35.88		IF06	Winter	Female	June	1	15	33.11		IM10	Winter	Male	June	1	15	35.09
EF03	Summer	Female	February	3	16	35.13		DMO3	Summer	Male	February	3	16	34.64		IF06	Winter	Female	June	1	16	35.29		IM10	Winter	Male	June	1	16	32.85
EF03	Summer	Female	February	3	17	36.07		DMO3	Summer	Male	February	3	17	36.69		IF06	Winter	Female	June	1	17	34.23		IM10	Winter	Male	June	1	17	33.28
EF03	Summer	Female	February	3	18	34.26		DMO3	Summer	Male	February	3	18	33.45		IF06	Winter	Female	June	1	18	35.17		IM10	Winter	Male	June	1	18	35.84
EF03	Summer	Female	February	3	19	35.32		DMO3	Summer	Male	February	3	19	36.01		IF06	Winter	Female	June	1	19	35.17		IM10	Winter	Male	June	1	19	34.28
EF03	Summer	Female	February	3	20	34.2		DMO3	Summer	Male	February	3	20	33.26		IF06	Winter	Female	June	1	20	33.48		IM10	Winter	Male	June	1	20	35.28
EF03	Summer	Female	February	3	21	35.69		DMO3	Summer	Male	February	3	21	34.07		IF06	Winter	Female	June	1	21	34.35		IM10	Winter	Male	June	1	21	35.53
EF03	Summer	Female	February	3	22	36.07		DMO3	Summer	Male	February	3	22	34.82		IF06	Winter	Female	June	1	22	35.66		IM10	Winter	Male	June	1	22	34.78
EF03	Summer	Female	February	3	23	35.07		DMO3	Summer	Male	February	3	23	34.88		IF06	Winter	Female	June	1	23	35.85		IM10	Winter	Male	June	1	23	34.97
EF03	Summer	Female	February	3	24	34.51		DMO3	Summer	Male	February	3	24	35.13		IF06	Winter	Female	June	1	24	35.29		IM10	Winter	Male	June	1	24	30.79
EF03	Summer	Female	February	4	1	34.57		DMO3	Summer	Male	February	4	1	33.7		IF06	Winter	Female	June	2	1	34.48		IM10	Winter	Male	June	2	1	34.78
EF03	Summer	Female	February	4	2	36.19		DMO3	Summer	Male	February	4	2	37.31		IF06	Winter	Female	June	2	2	36.1		IM10	Winter	Male	June	2	2	34.97
EF03	Summer	Female	February	4	3	34.45		DMO3	Summer	Male	February	4	3	35.51		IF06	Winter	Female	June	2	3	35.04		IM10	Winter	Male	June	2	3	35.09
EF03	Summer	Female	February	4	4	33.89		DMO3	Summer	Male	February	4	4	34.01		IF06	Winter	Female	June	2	4	33.36		IM10	Winter	Male	June	2	4	35.22
EF03	Summer	Female	February	4	5	34.32		DMO3	Summer	Male	February	4	5	34.88		IF06	Winter	Female	June	2	5	35.35		IM10	Winter	Male	June	2	5	36.21
EF03	Summer	Female	February	4	6	34.39		DMO3	Summer	Male	February	4	6	33.95		IF06	Winter	Female	June	2	6	36.22		IM10	Winter	Male	June	2	6	35.53
EF03	Summer	Female	February	4	7	35.69		DMO3	Summer	Male	February	4	7	35.82		IF06	Winter	Female	June	2	7	32.67		IM10	Winter	Male	June	2	7	36.28
EF03	Summer	Female	February	4	8	34.88		DMO3	Summer	Male	February	4	8	34.45		IF06	Winter	Female	June	2	8	35.48		IM10	Winter	Male	June	2	8	32.66
EF03	Summer	Female	February	4	9	34.2		DMO3	Summer	Male	February	4	9	34.88		IF06	Winter	Female	June	2	9	34.6		IM10	Winter	Male	June	2	9	34.66
EF03	Summer	Female	February	4	10	33.95		DMO3	Summer	Male	February	4	10	35.51		IF06	Winter	Female	June	2	10	36.41		IM10	Winter	Male	June	2	10	35.65
EF03	Summer	Female	February	4	11	35.63		DMO3	Summer	Male	February	4	11	36.01		IF06	Winter	Female	June	2	11	33.98		IM10	Winter	Male	June	2	11	35.03
EF03	Summer	Female	February	4	12	35.57		DMO3	Summer	Male	February	4	12	35.76		IF06	Winter	Female	June	2	12	35.29		IM10	Winter	Male	June	2	12	33.1
EF03	Summer	Female	February	4	13	35.32		DMO3	Summer	Male	February	4	13	35.82		IF06	Winter	Female	June	2	13	32.8		IM10	Winter	Male	June	2	13	35.22
EF03	Summer	Female	February	4	14	34.82		DMO3	Summer	Male	February	4	14	35.94		IF06	Winter	Female	June	2	14	35.66		IM10	Winter	Male	June	2	14	36.28
EF03	Summer	Female	February	4	15	35.88		DMO3	Summer	Male	February	4	15	36.63		IF06	Winter	Female	June	2	15	36.1		IM10	Winter	Male	June	2	15	32.22
EF03	Summer	Female	February	4	16	34.26		DMO3	Summer	Male	February	4	16	36.94		IF06	Winter	Female	June	2	16	36.29		IM10	Winter	Male	June	2	16	33.6
EF03	Summer	Female	February	4	17	35.38		DMO3	Summer	Male	February	4	17	36.07		IF06	Winter	Female	June	2	17	33.48		IM10	Winter	Male	June	2	17	34.97
EF03	Summer	Female	February	4	18	35.38		DMO3	Summer	Male	February	4	18	35.01		IF06	Winter	Female	June	2	18	36.22		IM10	Winter	Male	June	2	18	34.16
EF03	Summer	Female	February	4	19	35.07		DMO3	Summer	Male	February	4	19	35.82		IF06	Winter	Female	June	2	19	33.92		IM10	Winter	Male	June	2	19	35.47
EF03	Summer	Female	February	4	20	34.76		DMO3	Summer	Male	February	4	20	34.2		IF06	Winter	Female	June	2	20	36.04		IM10	Winter	Male	June	2	20	34.09
EF03	Summer	Female	February	4	21	34.76		DMO3	Summer	Male	February	4	21	34.2		IF06	Winter	Female	June	2	21	34.29		IM10	Winter	Male	June	2	21	34.22
EF03	Summer	Female	February	4	22	34.7		DMO3	Summer	Male	February	4	22	34.39		IF06	Winter	Female	June	2	22	35.79		IM10	Winter	Male	June	2	22	36.15
EF03	Summer	Female	February	4	23	35.2		DMO3	Summer	Male	February	4	23	35.07		IF06	Winter	Female	June	2	23	34.85		IM10	Winter	Male	June	2	23	34.22
EF03	Summer	Female	February	4	24	34.64		DMO3	Summer	Male	February	4	24	36.01		IF06	Winter	Female	June	2	24	33.48		IM10	Winter	Male	June	2	24	35.22
EF03	Summer	Female	February	5	1	35.94		DMO3	Summer	Male	February	5	1	34.14		IF06	Winter	Female	June	3	1	34.85		IM10	Winter	Male	June	3	1	35.22
EF03	Summer	Female	February	5	2	35.69		DMO3	Summer	Male	February	5	2	36.51		IF06	Winter	Female	June	3	2	35.73		IM10	Winter	Male	June	3	2	36.03
EF03	Summer	Female	February	5	3	34.51		DMO3	Summer	Male	February	5	3	34.82		IF06	Winter	Female	June	3	3	34.04		IM10	Winter	Male	June	3	3	33.22
EF03	Summer	Female	February	5	4	34.64		DMO3	Summer	Male	February	5	4	34.01		IF06	Winter	Female	June	3	4	34.42		IM10	Winter	Male	June	3	4	35.72
EF03	Summer	Female	February	5	5	34.45		DMO3	Summer	Male	February	5	5	35.88		IF06	Winter	Female	June	3	5	35.35		IM10	Winter	Male	June	3	5	35.09
EF03	Summer	Female	February	5	6	35.26		DMO3	Summer	Male	February	5	6	34.14		IF06	Winter	Female	June	3	6	34.73		IM10	Winter	Male	June	3	6	34.03
EF03	Summer	Female	February	5	7	35.13		DMO3	Summer	Male	February	5	7	35.69		IF06	Winter	Female	June	3	7	35.79		IM10	Winter	Male	June	3	7	34.41
EF03	Summer	Female	February	5	8	34.32		DMO3	Summer	Male	February	5	8	34.39		IF06	Winter	Female	June	3	8	34.23		IM10	Winter	Male	June	3	8	35.4
EF03	Summer	Female	February	5	9	35.63		DMO3	Summer	Male	February	5	9	34.2		IF06	Winter	Female	June	3	9	35.35		IM10	Winter	Male	June	3	9	33.41
EF03	Summer	Female	February	5	10	35.26		DMO3	Summer	Male	February	5	10	34.95		IF06	Winter	Female	June	3	10	32.8		IM10	Winter	Male	June	3	10	34.66
EF03	Summer	Female	February	5	11	34.88		DMO3	Summer	Male	February	5	11	35.63		IF06	Winter	Female	June	3	11	35.85		IM10	Winter	Male	June	3	11	35.65
EF03	Summer	Female	February	5	12	33.89		DMO3	Summer	Male	February	5	12	34.26		IF06	Winter	Female	June	3	12	32.3		IM10	Winter	Male	June	3	12	33.85
EF03	Summer	Female	February	5	13	35.69		DMO3	Summer	Male	February	5	13	33.89		IF06	Winter	Female	June	3	13	31.36		IM10	Winter	Male	June	3	13	35.84
EF03	Summer	Female	February	5	14	35.13		DMO3	Summer	Male	February	5	14	35.45		IF06	Winter	Female	June	3	14	35.17		IM10	Winter	Male	June	3	14	35.9
EF03	Summer	Female	February	5	15	35.57		DMO3	Summer	Male	February	5	15	34.26		IF06	Winter	Female	June	3	15	36.66		IM10	Winter	Male	June	3	15	33.41
EF03	Summer	Female	February	5	16	35.38		DMO3	Summer	Male	February	5	16	34.45		IF06	Winter	Female	June	3	16	35.23		IM10	Winter	Male	June	3	16	34.97
EF03	Summer	Female	February	5	17	34.57		DMO3	Summer	Male	February	5	17	34.51		IF06	Winter	Female	June	3	17	36.1		IM10	Winter	Male	June	3	17	33.66
EF03	Summer	Female	February	5	18	35.63		DMO3	Summer	Male	February	5	18	34.32		IF06	Winter	Female	June	3	18	33.42		IM10	Winter	Male	June	3	18	32.66
EF03	Summer	Female	February	5	19	34.2		DMO3	Summer	Male	February	5	19	35.07		IF06	Winter	Female	June	3	19	33.23		IM10	Winter	Male	June	3	19	35.28
EF03	Summer	Female	February	5	20	34.88		DMO3	Summer	Male	February	5	20	35.94		IF06	Winter	Female	June	3	20	35.48		IM10	Winter	Male	June	3	20	35.15
EF03	Summer	Female	February	5	21	35.76		DMO3	Summer	Male	February	5	21	34.32		IF06	Winter	Female	June	3	21	34.73		IM10	Winter	Male	June	3	21	34.91
EF03	Summer	Female	February	5	22	34.45		DMO3	Summer	Male	February	5	22	34.01		IF06	Winter	Female	June	3	22	36.6		IM10	Winter	Male	June	3	22	34.03
EF03	Summer	Female	February	5	23	34.01		DMO3	Summer	Male	February	5	23	34.26		IF06	Winter	Female	June	3	23	35.1		IM10	Winter	Male	June	3	23	33.85
EF03	Summer	Female	February	5	24	34.7		DMO3	Summer	Male	February	5	24	36.07		IF06	Winter	Female	June	3	24	36.6		IM10	Winter	Male	June	3	24	35.53
EF03	Summer	Female	February	6	1	35.69		DMO3	Summer	Male	February	6	1	35.51		IF06	Winter	Female	June	4	1	33.73		IM10	Winter	Male	June	4	1	36.65
EF03	Summer	Female	February	6	2	34.45		DMO3	Summer	Male	February	6	2	38		IF06	Winter	Female	June	4	2	34.6		IM10	Winter	Male	June	4	2	34.66
EF03	Summer	Female	February	6	3	34.45		DMO3	Summer	Male	February	6	3	36.63		IF06	Winter	Female	June	4	3	34.92		IM10	Winter	Male	June	4	3	35.78
EF03	Summer	Female	February	6	4	34.57		DMO3	Summer	Male	February	6	4	33.45		IF06	Winter	Female	June	4	4	36.22		IM10	Winter	Male	June	4	4	32.79
EF03	Summer	Female	February	6	5	34.7		DMO3	Summer	Male	February	6	5	34.57		IF06	Winter	Female	June	4	5	33.42		IM10	Winter	Male	June	4	5	31.41
EF03	Summer	Female	February	6	6	35.57		DMO3	Summer	Male	February	6	6	35.94		IF06	Winter	Female	June	4	6	34.6		IM10	Winter	Male	June	4	6	35.34
EF03	Summer	Female	February	6	7	35.2		DMO3	Summer	Male	February	6	7	35.13		IF06	Winter	Female	June	4	7	35.35		IM10	Winter	Male	June	4	7	34.03
EF03	Summer	Female	February	6	8	34.95		DMO3	Summer	Male	February	6	8	36.01		IF06	Winter	Female	June	4	8	36.66		IM10	Winter	Male	June	4	8	34.53
EF03	Summer	Female	February	6	9	34.57		DMO3	Summer	Male	February	6	9	35.32		IF06	Winter	Female	June	4	9	33.61		IM10	Winter	Male	June	4	9	35.15
EF03	Summer	Female	February	6	10	34.57		DMO3	Summer	Male	February	6	10	34.2		IF06	Winter	Female	June	4	10	35.73		IM10	Winter	Male	June	4	10	33.03
EF03	Summer	Female	February	6	11	34.76		DMO3	Summer	Male	February	6	11	34.95		IF06	Winter	Female	June	4	11	35.98		IM10	Winter	Male	June	4	11	34.59
EF03	Summer	Female	February	6	12	34.32		DMO3	Summer	Male	February	6	12	36.13		IF06	Winter	Female	June	4	12	35.98		IM10	Winter	Male	June	4	12	34.84
EF03	Summer	Female	February	6	13	34.82		DMO3	Summer	Male	February	6	13	34.82		IF06	Winter	Female	June	4	13	33.79		IM10	Winter	Male	June	4	13	34.91
EF03	Summer	Female	February	6	14	35.94		DMO3	Summer	Male	February	6	14	35.57		IF06	Winter	Female	June	4	14	33.11		IM10	Winter	Male	June	4	14	35.34
EF03	Summer	Female	February	6	15	35.32		DMO3	Summer	Male	February	6	15	35.32		IF06	Winter	Female	June	4	15	35.35		IM10	Winter	Male	June	4	15	35.53
EF03	Summer	Female	February	6	16	35.57		DMO3	Summer	Male	February	6	16	34.26		IF06	Winter	Female	June	4	16	34.85		IM10	Winter	Male	June	4	16	35.15
EF03	Summer	Female	February	6	17	34.7		DMO3	Summer	Male	February	6	17	35.51		IF06	Winter	Female	June	4	17	35.23		IM10	Winter	Male	June	4	17	32.97
EF03	Summer	Female	February	6	18	34.45		DMO3	Summer	Male	February	6	18	33.51		IF06	Winter	Female	June	4	18	36.35		IM10	Winter	Male	June	4	18	35.65
EF03	Summer	Female	February	6	19	34.82		DMO3	Summer	Male	February	6	19	33.45		IF06	Winter	Female	June	4	19	33.98		IM10	Winter	Male	June	4	19	34.22
EF03	Summer	Female	February	6	20	34.88		DMO3	Summer	Male	February	6	20	34.95		IF06	Winter	Female	June	4	20	35.1		IM10	Winter	Male	June	4	20	34.59
EF03	Summer	Female	February	6	21	34.51		DMO3	Summer	Male	February	6	21	35.57		IF06	Winter	Female	June	4	21	34.92		IM10	Winter	Male	June	4	21	35.4
EF03	Summer	Female	February	6	22	35.45		DMO3	Summer	Male	February	6	22	35.69		IF06	Winter	Female	June	4	22	35.79		IM10	Winter	Male	June	4	22	35.34
EF03	Summer	Female	February	6	23	35.76		DMO3	Summer	Male	February	6	23	34.26		IF06	Winter	Female	June	4	23	33.61		IM10	Winter	Male	June	4	23	35.59
EF03	Summer	Female	February	6	24	34.82		DMO3	Summer	Male	February	6	24	33.89		IF06	Winter	Female	June	4	24	34.92		IM10	Winter	Male	June	4	24	35.53
EF03	Summer	Female	February	7	1	35.2		DMO3	Summer	Male	February	7	1	35.76		IF06	Winter	Female	June	5	1	35.85		IM10	Winter	Male	June	5	1	34.91
EF03	Summer	Female	February	7	2	35.13		DMO3	Summer	Male	February	7	2	34.07		IF06	Winter	Female	June	5	2	34.79		IM10	Winter	Male	June	5	2	33.97
EF03	Summer	Female	February	7	3	35.2		DMO3	Summer	Male	February	7	3	35.32		IF06	Winter	Female	June	5	3	36.1		IM10	Winter	Male	June	5	3	35.9
EF03	Summer	Female	February	7	4	35.26		DMO3	Summer	Male	February	7	4	36.57		IF06	Winter	Female	June	5	4	32.98		IM10	Winter	Male	June	5	4	32.97
EF03	Summer	Female	February	7	5	35.13		DMO3	Summer	Male	February	7	5	35.69		IF06	Winter	Female	June	5	5	35.48		IM10	Winter	Male	June	5	5	34.66
EF03	Summer	Female	February	7	6	35.94		DMO3	Summer	Male	February	7	6	36.94		IF06	Winter	Female	June	5	6	35.1		IM10	Winter	Male	June	5	6	36.03
EF03	Summer	Female	February	7	7	35.07		DMO3	Summer	Male	February	7	7	35.45		IF06	Winter	Female	June	5	7	35.98		IM10	Winter	Male	June	5	7	33.1
EF03	Summer	Female	February	7	8	34.7		DMO3	Summer	Male	February	7	8	35.38		IF06	Winter	Female	June	5	8	33.61		IM10	Winter	Male	June	5	8	35.47
EF03	Summer	Female	February	7	9	35.32		DMO3	Summer	Male	February	7	9	34.64		IF06	Winter	Female	June	5	9	35.48		IM10	Winter	Male	June	5	9	36.03
EF03	Summer	Female	February	7	10	34.88		DMO3	Summer	Male	February	7	10	34.64		IF06	Winter	Female	June	5	10	36.04		IM10	Winter	Male	June	5	10	34.09
EF03	Summer	Female	February	7	11	34.32		DMO3	Summer	Male	February	7	11	34.57		IF06	Winter	Female	June	5	11	33.11		IM10	Winter	Male	June	5	11	34.78
EF03	Summer	Female	February	7	12	34.14		DMO3	Summer	Male	February	7	12	34.32		IF06	Winter	Female	June	5	12	35.6		IM10	Winter	Male	June	5	12	36.09
EF03	Summer	Female	February	7	13	34.88		DMO3	Summer	Male	February	7	13	35.94		IF06	Winter	Female	June	5	13	34.29		IM10	Winter	Male	June	5	13	33.72
EF03	Summer	Female	February	7	14	35.07		DMO3	Summer	Male	February	7	14	33.7		IF06	Winter	Female	June	5	14	34.98		IM10	Winter	Male	June	5	14	33.97
EF03	Summer	Female	February	7	15	35.32		DMO3	Summer	Male	February	7	15	36.01		IF06	Winter	Female	June	5	15	33.73		IM10	Winter	Male	June	5	15	34.03
EF03	Summer	Female	February	7	16	34.39		DMO3	Summer	Male	February	7	16	35.45		IF06	Winter	Female	June	5	16	32.55		IM10	Winter	Male	June	5	16	36.21
EF03	Summer	Female	February	7	17	34.95		DMO3	Summer	Male	February	7	17	35.76		IF06	Winter	Female	June	5	17	35.6		IM10	Winter	Male	June	5	17	33.66
EF03	Summer	Female	February	7	18	35.69		DMO3	Summer	Male	February	7	18	34.64		IF06	Winter	Female	June	5	18	34.23		IM10	Winter	Male	June	5	18	30.91
EF03	Summer	Female	February	7	19	34.88		DMO3	Summer	Male	February	7	19	35.26		IF06	Winter	Female	June	5	19	32.8		IM10	Winter	Male	June	5	19	34.47
EF03	Summer	Female	February	7	20	35.2		DMO3	Summer	Male	February	7	20	33.51		IF06	Winter	Female	June	5	20	35.41		IM10	Winter	Male	June	5	20	35.59
EF03	Summer	Female	February	7	21	34.82		DMO3	Summer	Male	February	7	21	35.01		IF06	Winter	Female	June	5	21	35.73		IM10	Winter	Male	June	5	21	35.34
EF03	Summer	Female	February	7	22	34.82		DMO3	Summer	Male	February	7	22	35.88		IF06	Winter	Female	June	5	22	33.92		IM10	Winter	Male	June	5	22	34.78
EF03	Summer	Female	February	7	23	34.7		DMO3	Summer	Male	February	7	23	34.82		IF06	Winter	Female	June	5	23	34.11		IM10	Winter	Male	June	5	23	32.97
EF03	Summer	Female	February	7	24	34.88		DMO3	Summer	Male	February	7	24	34.39		IF06	Winter	Female	June	5	24	35.1		IM10	Winter	Male	June	5	24	34.47
EF03	Summer	Female	February	8	1	35.82		DMO3	Summer	Male	February	8	1	35.26		IF06	Winter	Female	June	6	1	34.85		IM10	Winter	Male	June	6	1	35.9
EF03	Summer	Female	February	8	2	34.95		DMO3	Summer	Male	February	8	2	35.2		IF06	Winter	Female	June	6	2	34.48		IM10	Winter	Male	June	6	2	34.41
EF03	Summer	Female	February	8	3	34.26		DMO3	Summer	Male	February	8	3	34.82		IF06	Winter	Female	June	6	3	35.85		IM10	Winter	Male	June	6	3	35.78
EF03	Summer	Female	February	8	4	35.01		DMO3	Summer	Male	February	8	4	35.32		IF06	Winter	Female	June	6	4	35.85		IM10	Winter	Male	June	6	4	34.41
EF03	Summer	Female	February	8	5	34.39		DMO3	Summer	Male	February	8	5	35.45		IF06	Winter	Female	June	6	5	34.73		IM10	Winter	Male	June	6	5	34.41
EF03	Summer	Female	February	8	6	35.2		DMO3	Summer	Male	February	8	6	35.63		IF06	Winter	Female	June	6	6	35.54		IM10	Winter	Male	June	6	6	35.34
EF03	Summer	Female	February	8	7	34.95		DMO3	Summer	Male	February	8	7	34.01		IF06	Winter	Female	June	6	7	35.73		IM10	Winter	Male	June	6	7	36.4
EF03	Summer	Female	February	8	8	35.38		DMO3	Summer	Male	February	8	8	35.38		IF06	Winter	Female	June	6	8	34.42		IM10	Winter	Male	June	6	8	35.03
EF03	Summer	Female	February	8	9	36.32		DMO3	Summer	Male	February	8	9	35.51		IF06	Winter	Female	June	6	9	33.79		IM10	Winter	Male	June	6	9	34.09
EF03	Summer	Female	February	8	10	34.76		DMO3	Summer	Male	February	8	10	35.76		IF06	Winter	Female	June	6	10	34.92		IM10	Winter	Male	June	6	10	35.65
EF03	Summer	Female	February	8	11	35.82		DMO3	Summer	Male	February	8	11	34.76		IF06	Winter	Female	June	6	11	36.35		IM10	Winter	Male	June	6	11	35.9
EF03	Summer	Female	February	8	12	36.82		DMO3	Summer	Male	February	8	12	35.26		IF06	Winter	Female	June	6	12	34.35		IM10	Winter	Male	June	6	12	34.66
EF03	Summer	Female	February	8	13	35.69		DMO3	Summer	Male	February	8	13	37.25		IF06	Winter	Female	June	6	13	35.98		IM10	Winter	Male	June	6	13	36.09
EF03	Summer	Female	February	8	14	36.19		DMO3	Summer	Male	February	8	14	35.32		IF06	Winter	Female	June	6	14	32.92		IM10	Winter	Male	June	6	14	33.03
EF03	Summer	Female	February	8	15	35.32		DMO3	Summer	Male	February	8	15	34.88		IF06	Winter	Female	June	6	15	35.73		IM10	Winter	Male	June	6	15	32.1
EF03	Summer	Female	February	8	16	35.82		DMO3	Summer	Male	February	8	16	34.88		IF06	Winter	Female	June	6	16	35.91		IM10	Winter	Male	June	6	16	35.28
EF03	Summer	Female	February	8	17	34.88		DMO3	Summer	Male	February	8	17	34.64		IF06	Winter	Female	June	6	17	36.04		IM10	Winter	Male	June	6	17	35.9
EF03	Summer	Female	February	8	18	34.57		DMO3	Summer	Male	February	8	18	34.2		IF06	Winter	Female	June	6	18	33.04		IM10	Winter	Male	June	6	18	33.28
EF03	Summer	Female	February	8	19	34.64		DMO3	Summer	Male	February	8	19	35.82		IF06	Winter	Female	June	6	19	35.98		IM10	Winter	Male	June	6	19	35.22
EF03	Summer	Female	February	8	20	35.13		DMO3	Summer	Male	February	8	20	34.32		IF06	Winter	Female	June	6	20	35.23		IM10	Winter	Male	June	6	20	35.22
EF03	Summer	Female	February	8	21	34.2		DMO3	Summer	Male	February	8	21	35.45		IF06	Winter	Female	June	6	21	35.48		IM10	Winter	Male	June	6	21	35.03
EF03	Summer	Female	February	8	22	34.01		DMO3	Summer	Male	February	8	22	34.07		IF06	Winter	Female	June	6	22	35.35		IM10	Winter	Male	June	6	22	35.4
EF03	Summer	Female	February	8	23	34.51		DMO3	Summer	Male	February	8	23	35.45		IF06	Winter	Female	June	6	23	34.79		IM10	Winter	Male	June	6	23	35.4
EF03	Summer	Female	February	8	24	34.39		DMO3	Summer	Male	February	8	24	35.88		IF06	Winter	Female	June	6	24	34.17		IM10	Winter	Male	June	6	24	34.41
EF03	Summer	Female	February	9	1	36.32		DMO3	Summer	Male	February	9	1	34.45		IF06	Winter	Female	June	7	1	35.54		IM10	Winter	Male	June	7	1	35.72
EF03	Summer	Female	February	9	2	35.07		DMO3	Summer	Male	February	9	2	37.07		IF06	Winter	Female	June	7	2	36.04		IM10	Winter	Male	June	7	2	35.65
EF03	Summer	Female	February	9	3	35.2		DMO3	Summer	Male	February	9	3	36.19		IF06	Winter	Female	June	7	3	35.35		IM10	Winter	Male	June	7	3	33.35
EF03	Summer	Female	February	9	4	34.39		DMO3	Summer	Male	February	9	4	37.69		IF06	Winter	Female	June	7	4	33.79		IM10	Winter	Male	June	7	4	35.47
EF03	Summer	Female	February	9	5	36.01		DMO3	Summer	Male	February	9	5	35.07		IF06	Winter	Female	June	7	5	34.67		IM10	Winter	Male	June	7	5	33.6
EF03	Summer	Female	February	9	6	37.19		DMO3	Summer	Male	February	9	6	34.26		IF06	Winter	Female	June	7	6	36.35		IM10	Winter	Male	June	7	6	35.22
EF03	Summer	Female	February	9	7	34.88		DMO3	Summer	Male	February	9	7	35.2		IF06	Winter	Female	June	7	7	33.54		IM10	Winter	Male	June	7	7	35.09
EF03	Summer	Female	February	9	8	34.76		DMO3	Summer	Male	February	9	8	35.07		IF06	Winter	Female	June	7	8	35.6		IM10	Winter	Male	June	7	8	35.84
EF03	Summer	Female	February	9	9	34.39		DMO3	Summer	Male	February	9	9	34.57		IF06	Winter	Female	June	7	9	35.73		IM10	Winter	Male	June	7	9	32.79
EF03	Summer	Female	February	9	10	35.63		DMO3	Summer	Male	February	9	10	35.07		IF06	Winter	Female	June	7	10	35.73		IM10	Winter	Male	June	7	10	35.15
EF03	Summer	Female	February	9	11	35.57		DMO3	Summer	Male	February	9	11	34.82		IF06	Winter	Female	June	7	11	31.92		IM10	Winter	Male	June	7	11	35.84
EF03	Summer	Female	February	9	12	35.32		DMO3	Summer	Male	February	9	12	36.75		IF06	Winter	Female	June	7	12	36.1		IM10	Winter	Male	June	7	12	31.79
EF03	Summer	Female	February	9	13	35.2		DMO3	Summer	Male	February	9	13	36.63		IF06	Winter	Female	June	7	13	34.67		IM10	Winter	Male	June	7	13	35.34
EF03	Summer	Female	February	9	14	34.7		DMO3	Summer	Male	February	9	14	34.7		IF06	Winter	Female	June	7	14	34.23		IM10	Winter	Male	June	7	14	32.97
EF03	Summer	Female	February	9	15	36.19		DMO3	Summer	Male	February	9	15	34.14		IF06	Winter	Female	June	7	15	35.79		IM10	Winter	Male	June	7	15	34.78
EF03	Summer	Female	February	9	16	37.19		DMO3	Summer	Male	February	9	16	35.63		IF06	Winter	Female	June	7	16	32.36		IM10	Winter	Male	June	7	16	34.97
EF03	Summer	Female	February	9	17	36.32		DMO3	Summer	Male	February	9	17	33.76		IF06	Winter	Female	June	7	17	36.04		IM10	Winter	Male	June	7	17	34.34
EF03	Summer	Female	February	9	18	35.88		DMO3	Summer	Male	February	9	18	35.13		IF06	Winter	Female	June	7	18	36.29		IM10	Winter	Male	June	7	18	36.09
EF03	Summer	Female	February	9	19	35.51		DMO3	Summer	Male	February	9	19	33.7		IF06	Winter	Female	June	7	19	32.86		IM10	Winter	Male	June	7	19	34.84
EF03	Summer	Female	February	9	20	35.26		DMO3	Summer	Male	February	9	20	35.45		IF06	Winter	Female	June	7	20	34.04		IM10	Winter	Male	June	7	20	35.15
EF03	Summer	Female	February	9	21	34.39		DMO3	Summer	Male	February	9	21	36.38		IF06	Winter	Female	June	7	21	33.98		IM10	Winter	Male	June	7	21	36.34
EF03	Summer	Female	February	9	22	34.57		DMO3	Summer	Male	February	9	22	36.51		IF06	Winter	Female	June	7	22	35.41		IM10	Winter	Male	June	7	22	32.47
EF03	Summer	Female	February	9	23	34.76		DMO3	Summer	Male	February	9	23	34.57		IF06	Winter	Female	June	7	23	33.04		IM10	Winter	Male	June	7	23	35.4
EF03	Summer	Female	February	9	24	35.57		DMO3	Summer	Male	February	9	24	34.51		IF06	Winter	Female	June	7	24	35.91		IM10	Winter	Male	June	7	24	34.78
EF03	Summer	Female	February	10	1	35.01		DMO3	Summer	Male	February	10	1	35.32		IF06	Winter	Female	June	8	1	35.04		IM10	Winter	Male	June	8	1	35.65
EF03	Summer	Female	February	10	2	34.76		DMO3	Summer	Male	February	10	2	33.64		IF06	Winter	Female	June	8	2	35.91		IM10	Winter	Male	June	8	2	33.6
EF03	Summer	Female	February	10	3	35.13		DMO3	Summer	Male	February	10	3	36.01		IF06	Winter	Female	June	8	3	34.23		IM10	Winter	Male	June	8	3	35.15
EF03	Summer	Female	February	10	4	35.26		DMO3	Summer	Male	February	10	4	34.32		IF06	Winter	Female	June	8	4	33.79		IM10	Winter	Male	June	8	4	34.72
EF03	Summer	Female	February	10	5	35.63		DMO3	Summer	Male	February	10	5	34.64		IF06	Winter	Female	June	8	5	36.16		IM10	Winter	Male	June	8	5	35.96
EF03	Summer	Female	February	10	6	34.64		DMO3	Summer	Male	February	10	6	35.2		IF06	Winter	Female	June	8	6	35.66		IM10	Winter	Male	June	8	6	32.22
EF03	Summer	Female	February	10	7	35.13		DMO3	Summer	Male	February	10	7	34.07		IF06	Winter	Female	June	8	7	35.85		IM10	Winter	Male	June	8	7	34.59
EF03	Summer	Female	February	10	8	35.2		DMO3	Summer	Male	February	10	8	35.26		IF06	Winter	Female	June	8	8	33.29		IM10	Winter	Male	June	8	8	34.53
EF03	Summer	Female	February	10	9	35.51		DMO3	Summer	Male	February	10	9	35.32		IF06	Winter	Female	June	8	9	35.35		IM10	Winter	Male	June	8	9	34.16
EF03	Summer	Female	February	10	10	35.07		DMO3	Summer	Male	February	10	10	33.51		IF06	Winter	Female	June	8	10	35.29		IM10	Winter	Male	June	8	10	34.97
EF03	Summer	Female	February	10	11	34.7		DMO3	Summer	Male	February	10	11	34.95		IF06	Winter	Female	June	8	11	33.98		IM10	Winter	Male	June	8	11	34.91
EF03	Summer	Female	February	10	12	35.94		DMO3	Summer	Male	February	10	12	35.82		IF06	Winter	Female	June	8	12	35.35		IM10	Winter	Male	June	8	12	36.03
EF03	Summer	Female	February	10	13	36.38		DMO3	Summer	Male	February	10	13	35.13		IF06	Winter	Female	June	8	13	33.98		IM10	Winter	Male	June	8	13	33.35
EF03	Summer	Female	February	10	14	35.13		DMO3	Summer	Male	February	10	14	34.32		IF06	Winter	Female	June	8	14	35.41		IM10	Winter	Male	June	8	14	35.4
EF03	Summer	Female	February	10	15	35.82		DMO3	Summer	Male	February	10	15	33.95		IF06	Winter	Female	June	8	15	34.54		IM10	Winter	Male	June	8	15	35.84
EF03	Summer	Female	February	10	16	35.07		DMO3	Summer	Male	February	10	16	35.63		IF06	Winter	Female	June	8	16	35.04		IM10	Winter	Male	June	8	16	33.91
EF03	Summer	Female	February	10	17	36.69		DMO3	Summer	Male	February	10	17	34.07		IF06	Winter	Female	June	8	17	36.1		IM10	Winter	Male	June	8	17	35.84
EF03	Summer	Female	February	10	18	35.13		DMO3	Summer	Male	February	10	18	34.82		IF06	Winter	Female	June	8	18	34.23		IM10	Winter	Male	June	8	18	35.28
EF03	Summer	Female	February	10	19	35.26		DMO3	Summer	Male	February	10	19	34.32		IF06	Winter	Female	June	8	19	36.29		IM10	Winter	Male	June	8	19	34.66
EF03	Summer	Female	February	10	20	34.51		DMO3	Summer	Male	February	10	20	34.26		IF06	Winter	Female	June	8	20	33.67		IM10	Winter	Male	June	8	20	34.72
EF03	Summer	Female	February	10	21	34.82		DMO3	Summer	Male	February	10	21	36.19		IF06	Winter	Female	June	8	21	35.73		IM10	Winter	Male	June	8	21	36.59
EF03	Summer	Female	February	10	22	34.39		DMO3	Summer	Male	February	10	22	35.94		IF06	Winter	Female	June	8	22	32.73		IM10	Winter	Male	June	8	22	33.6
EF03	Summer	Female	February	10	23	35.69		DMO3	Summer	Male	February	10	23	33.89		IF06	Winter	Female	June	8	23	36.29		IM10	Winter	Male	June	8	23	35.65
EF03	Summer	Female	February	10	24	35.38		DMO3	Summer	Male	February	10	24	33.51		IF06	Winter	Female	June	8	24	35.04		IM10	Winter	Male	June	8	24	33.35
EF03	Summer	Female	February	11	1	35.01		DMO3	Summer	Male	February	11	1	34.2		IF06	Winter	Female	June	9	1	34.11		IM10	Winter	Male	June	9	1	33.72
EF03	Summer	Female	February	11	2	35.07		DMO3	Summer	Male	February	11	2	33.64		IF06	Winter	Female	June	9	2	35.6		IM10	Winter	Male	June	9	2	35.47
EF03	Summer	Female	February	11	3	35.2		DMO3	Summer	Male	February	11	3	34.64		IF06	Winter	Female	June	9	3	36.1		IM10	Winter	Male	June	9	3	32.79
EF03	Summer	Female	February	11	4	35.51		DMO3	Summer	Male	February	11	4	35.2		IF06	Winter	Female	June	9	4	34.42		IM10	Winter	Male	June	9	4	35.4
EF03	Summer	Female	February	11	5	35.69		DMO3	Summer	Male	February	11	5	33.82		IF06	Winter	Female	June	9	5	33.92		IM10	Winter	Male	June	9	5	35.72
EF03	Summer	Female	February	11	6	35.13		DMO3	Summer	Male	February	11	6	34.45		IF06	Winter	Female	June	9	6	34.67		IM10	Winter	Male	June	9	6	35.72
EF03	Summer	Female	February	11	7	35.57		DMO3	Summer	Male	February	11	7	35.26		IF06	Winter	Female	June	9	7	35.17		IM10	Winter	Male	June	9	7	34.03
EF03	Summer	Female	February	11	8	34.64		DMO3	Summer	Male	February	11	8	33.7		IF06	Winter	Female	June	9	8	36.1		IM10	Winter	Male	June	9	8	35.53
EF03	Summer	Female	February	11	9	35.38		DMO3	Summer	Male	February	11	9	34.2		IF06	Winter	Female	June	9	9	34.17		IM10	Winter	Male	June	9	9	34.66
EF03	Summer	Female	February	11	10	35.94		DMO3	Summer	Male	February	11	10	35.82		IF06	Winter	Female	June	9	10	35.23		IM10	Winter	Male	June	9	10	36.15
EF03	Summer	Female	February	11	11	34.07		DMO3	Summer	Male	February	11	11	35.13		IF06	Winter	Female	June	9	11	36.16		IM10	Winter	Male	June	9	11	35.34
EF03	Summer	Female	February	11	12	34.07		DMO3	Summer	Male	February	11	12	32.83		IF06	Winter	Female	June	9	12	33.36		IM10	Winter	Male	June	9	12	34.16
EF03	Summer	Female	February	11	13	34.14		DMO3	Summer	Male	February	11	13	33.45		IF06	Winter	Female	June	9	13	35.73		IM10	Winter	Male	June	9	13	35.34
EF03	Summer	Female	February	11	14	34.7		DMO3	Summer	Male	February	11	14	34.82		IF06	Winter	Female	June	9	14	34.35		IM10	Winter	Male	June	9	14	35.78
EF03	Summer	Female	February	11	15	34.82		DMO3	Summer	Male	February	11	15	35.13		IF06	Winter	Female	June	9	15	35.66		IM10	Winter	Male	June	9	15	33.6
EF03	Summer	Female	February	11	16	34.82		DMO3	Summer	Male	February	11	16	32.64		IF06	Winter	Female	June	9	16	35.17		IM10	Winter	Male	June	9	16	35.53
EF03	Summer	Female	February	11	17	34.76		DMO3	Summer	Male	February	11	17	33.82		IF06	Winter	Female	June	9	17	33.73		IM10	Winter	Male	June	9	17	33.72
EF03	Summer	Female	February	11	18	35.01		DMO3	Summer	Male	February	11	18	35.32		IF06	Winter	Female	June	9	18	29.18		IM10	Winter	Male	June	9	18	34.91
EF03	Summer	Female	February	11	19	34.64		DMO3	Summer	Male	February	11	19	33.76		IF06	Winter	Female	June	9	19	35.23		IM10	Winter	Male	June	9	19	34.22
EF03	Summer	Female	February	11	20	34.32		DMO3	Summer	Male	February	11	20	33.51		IF06	Winter	Female	June	9	20	35.48		IM10	Winter	Male	June	9	20	34.09
EF03	Summer	Female	February	11	21	34.76		DMO3	Summer	Male	February	11	21	35.45		IF06	Winter	Female	June	9	21	34.54		IM10	Winter	Male	June	9	21	32.79
EF03	Summer	Female	February	11	22	35.76		DMO3	Summer	Male	February	11	22	33.82		IF06	Winter	Female	June	9	22	33.23		IM10	Winter	Male	June	9	22	34.91
EF03	Summer	Female	February	11	23	35.51		DMO3	Summer	Male	February	11	23	33.14		IF06	Winter	Female	June	9	23	32.17		IM10	Winter	Male	June	9	23	33.22
EF03	Summer	Female	February	11	24	35.32		DMO3	Summer	Male	February	11	24	35.13		IF06	Winter	Female	June	9	24	33.92		IM10	Winter	Male	June	9	24	34.59
EF03	Summer	Female	February	12	1	35.01		DMO3	Summer	Male	February	12	1	35.01		IF06	Winter	Female	June	10	1	35.79		IM10	Winter	Male	June	10	1	35.78
EF03	Summer	Female	February	12	2	35.38		DMO3	Summer	Male	February	12	2	34.57		IF06	Winter	Female	June	10	2	34.67		IM10	Winter	Male	June	10	2	34.66
EF03	Summer	Female	February	12	3	34.88		DMO3	Summer	Male	February	12	3	34.39		IF06	Winter	Female	June	10	3	32.36		IM10	Winter	Male	June	10	3	36.03
EF03	Summer	Female	February	12	4	34.39		DMO3	Summer	Male	February	12	4	35.38		IF06	Winter	Female	June	10	4	35.79		IM10	Winter	Male	June	10	4	33.85
EF03	Summer	Female	February	12	5	34.76		DMO3	Summer	Male	February	12	5	33.58		IF06	Winter	Female	June	10	5	35.54		IM10	Winter	Male	June	10	5	33.85
EF03	Summer	Female	February	12	6	35.13		DMO3	Summer	Male	February	12	6	33.2		IF06	Winter	Female	June	10	6	34.11		IM10	Winter	Male	June	10	6	35.9
EF03	Summer	Female	February	12	7	34.14		DMO3	Summer	Male	February	12	7	33.89		IF06	Winter	Female	June	10	7	35.41		IM10	Winter	Male	June	10	7	34.78
EF03	Summer	Female	February	12	8	34.2		DMO3	Summer	Male	February	12	8	34.88		IF06	Winter	Female	June	10	8	34.98		IM10	Winter	Male	June	10	8	36.09
EF03	Summer	Female	February	12	9	34.95		DMO3	Summer	Male	February	12	9	34.7		IF06	Winter	Female	June	10	9	36.04		IM10	Winter	Male	June	10	9	34.59
EF03	Summer	Female	February	12	10	35.45		DMO3	Summer	Male	February	12	10	34.32		IF06	Winter	Female	June	10	10	36.1		IM10	Winter	Male	June	10	10	35.03
EF03	Summer	Female	February	12	11	34.57		DMO3	Summer	Male	February	12	11	35.45		IF06	Winter	Female	June	10	11	33.73		IM10	Winter	Male	June	10	11	36.21
EF03	Summer	Female	February	12	12	34.82		DMO3	Summer	Male	February	12	12	34.51		IF06	Winter	Female	June	10	12	30.8		IM10	Winter	Male	June	10	12	36.65
EF03	Summer	Female	February	12	13	35.2		DMO3	Summer	Male	February	12	13	34.51		IF06	Winter	Female	June	10	13	34.79		IM10	Winter	Male	June	10	13	33.41
EF03	Summer	Female	February	12	14	35.51		DMO3	Summer	Male	February	12	14	35.57		IF06	Winter	Female	June	10	14	35.66		IM10	Winter	Male	June	10	14	33.35
EF03	Summer	Female	February	12	15	34.88		DMO3	Summer	Male	February	12	15	35.57		IF06	Winter	Female	June	10	15	36.29		IM10	Winter	Male	June	10	15	36.9
EF03	Summer	Female	February	12	16	34.7		DMO3	Summer	Male	February	12	16	35.38		IF06	Winter	Female	June	10	16	33.23		IM10	Winter	Male	June	10	16	31.97
EF03	Summer	Female	February	12	17	34.51		DMO3	Summer	Male	February	12	17	34.76		IF06	Winter	Female	June	10	17	35.41		IM10	Winter	Male	June	10	17	33.16
EF03	Summer	Female	February	12	18	34.7		DMO3	Summer	Male	February	12	18	34.95		IF06	Winter	Female	June	10	18	36.54		IM10	Winter	Male	June	10	18	35.72
EF03	Summer	Female	February	12	19	34.32		DMO3	Summer	Male	February	12	19	34.7		IF06	Winter	Female	June	10	19	35.17		IM10	Winter	Male	June	10	19	32.72
EF03	Summer	Female	February	12	20	34.76		DMO3	Summer	Male	February	12	20	35.38		IF06	Winter	Female	June	10	20	34.54		IM10	Winter	Male	June	10	20	35.28
EF03	Summer	Female	February	12	21	34.32		DMO3	Summer	Male	February	12	21	35.07		IF06	Winter	Female	June	10	21	35.54		IM10	Winter	Male	June	10	21	35.03
EF03	Summer	Female	February	12	22	35.13		DMO3	Summer	Male	February	12	22	34.45		IF06	Winter	Female	June	10	22	32.92		IM10	Winter	Male	June	10	22	36.09
EF03	Summer	Female	February	12	23	35.01		DMO3	Summer	Male	February	12	23	35.2		IF06	Winter	Female	June	10	23	35.91		IM10	Winter	Male	June	10	23	33.53
EF03	Summer	Female	February	12	24	34.64		DMO3	Summer	Male	February	12	24	34.57		IF06	Winter	Female	June	10	24	31.24		IM10	Winter	Male	June	10	24	34.97
EF03	Summer	Female	February	13	1	35.26		DMO3	Summer	Male	February	13	1	34.26		IF06	Winter	Female	June	11	1	35.6		IM10	Winter	Male	June	11	1	33.47
EF03	Summer	Female	February	13	2	35.07		DMO3	Summer	Male	February	13	2	35.2		IF06	Winter	Female	June	11	2	35.54		IM10	Winter	Male	June	11	2	35.84
EF03	Summer	Female	February	13	3	35.26		DMO3	Summer	Male	February	13	3	34.88		IF06	Winter	Female	June	11	3	36.91		IM10	Winter	Male	June	11	3	36.03
EF03	Summer	Female	February	13	4	35.38		DMO3	Summer	Male	February	13	4	34.2		IF06	Winter	Female	June	11	4	34.79		IM10	Winter	Male	June	11	4	33.16
EF03	Summer	Female	February	13	5	35.01		DMO3	Summer	Male	February	13	5	34.39		IF06	Winter	Female	June	11	5	33.23		IM10	Winter	Male	June	11	5	34.59
EF03	Summer	Female	February	13	6	36.44		DMO3	Summer	Male	February	13	6	34.7		IF06	Winter	Female	June	11	6	34.85		IM10	Winter	Male	June	11	6	33.28
EF03	Summer	Female	February	13	7	35.07		DMO3	Summer	Male	February	13	7	34.14		IF06	Winter	Female	June	11	7	34.67		IM10	Winter	Male	June	11	7	33.91
EF03	Summer	Female	February	13	8	35.63		DMO3	Summer	Male	February	13	8	34.26		IF06	Winter	Female	June	11	8	35.04		IM10	Winter	Male	June	11	8	35.28
EF03	Summer	Female	February	13	9	35.57		DMO3	Summer	Male	February	13	9	34.14		IF06	Winter	Female	June	11	9	36.04		IM10	Winter	Male	June	11	9	33.97
EF03	Summer	Female	February	13	10	34.39		DMO3	Summer	Male	February	13	10	35.45		IF06	Winter	Female	June	11	10	33.29		IM10	Winter	Male	June	11	10	35.53
EF03	Summer	Female	February	13	11	34.45		DMO3	Summer	Male	February	13	11	35.45		IF06	Winter	Female	June	11	11	35.73		IM10	Winter	Male	June	11	11	34.84
EF03	Summer	Female	February	13	12	34.95		DMO3	Summer	Male	February	13	12	35.82		IF06	Winter	Female	June	11	12	31.98		IM10	Winter	Male	June	11	12	36.03
EF03	Summer	Female	February	13	13	35.32		DMO3	Summer	Male	February	13	13	34.82		IF06	Winter	Female	June	11	13	35.23		IM10	Winter	Male	June	11	13	31.66
EF03	Summer	Female	February	13	14	34.45		DMO3	Summer	Male	February	13	14	35.2		IF06	Winter	Female	June	11	14	35.66		IM10	Winter	Male	June	11	14	36.03
EF03	Summer	Female	February	13	15	34.7		DMO3	Summer	Male	February	13	15	33.95		IF06	Winter	Female	June	11	15	36.91		IM10	Winter	Male	June	11	15	34.72
EF03	Summer	Female	February	13	16	35.88		DMO3	Summer	Male	February	13	16	33.82		IF06	Winter	Female	June	11	16	33.54		IM10	Winter	Male	June	11	16	34.47
EF03	Summer	Female	February	13	17	35.57		DMO3	Summer	Male	February	13	17	35.07		IF06	Winter	Female	June	11	17	34.6		IM10	Winter	Male	June	11	17	35.03
EF03	Summer	Female	February	13	18	35.01		DMO3	Summer	Male	February	13	18	34.64		IF06	Winter	Female	June	11	18	35.85		IM10	Winter	Male	June	11	18	35.84
EF03	Summer	Female	February	13	19	34.95		DMO3	Summer	Male	February	13	19	34.82		IF06	Winter	Female	June	11	19	33.29		IM10	Winter	Male	June	11	19	32.54
EF03	Summer	Female	February	13	20	34.51		DMO3	Summer	Male	February	13	20	34.39		IF06	Winter	Female	June	11	20	34.67		IM10	Winter	Male	June	11	20	35.47
EF03	Summer	Female	February	13	21	34.39		DMO3	Summer	Male	February	13	21	35.32		IF06	Winter	Female	June	11	21	35.66		IM10	Winter	Male	June	11	21	35.4
EF03	Summer	Female	February	13	22	35.07		DMO3	Summer	Male	February	13	22	35.63		IF06	Winter	Female	June	11	22	35.41		IM10	Winter	Male	June	11	22	36.34
EF03	Summer	Female	February	13	23	34.82		DMO3	Summer	Male	February	13	23	34.82		IF06	Winter	Female	June	11	23	35.54		IM10	Winter	Male	June	11	23	34.53
EF03	Summer	Female	February	13	24	35.38		DMO3	Summer	Male	February	13	24	35.13		IF06	Winter	Female	June	11	24	34.11		IM10	Winter	Male	June	11	24	36.53
EF03	Summer	Female	February	14	1	34.32		DMO3	Summer	Male	February	14	1	35.2		IF06	Winter	Female	June	12	1	34.6		IM10	Winter	Male	June	12	1	32.47
EF03	Summer	Female	February	14	2	35.26		DMO3	Summer	Male	February	14	2	34.7		IF06	Winter	Female	June	12	2	35.41		IM10	Winter	Male	June	12	2	34.22
EF03	Summer	Female	February	14	3	35.2		DMO3	Summer	Male	February	14	3	35.13		IF06	Winter	Female	June	12	3	35.54		IM10	Winter	Male	June	12	3	35.03
EF03	Summer	Female	February	14	4	34.82		DMO3	Summer	Male	February	14	4	34.51		IF06	Winter	Female	June	12	4	35.85		IM10	Winter	Male	June	12	4	35.78
EF03	Summer	Female	February	14	5	34.88		DMO3	Summer	Male	February	14	5	34.14		IF06	Winter	Female	June	12	5	33.36		IM10	Winter	Male	June	12	5	35.84
EF03	Summer	Female	February	14	6	34.82		DMO3	Summer	Male	February	14	6	34.57		IF06	Winter	Female	June	12	6	35.66		IM10	Winter	Male	June	12	6	33.53
EF03	Summer	Female	February	14	7	33.89		DMO3	Summer	Male	February	14	7	35.76		IF06	Winter	Female	June	12	7	35.41		IM10	Winter	Male	June	12	7	35.47
EF03	Summer	Female	February	14	8	35.13		DMO3	Summer	Male	February	14	8	35.82		IF06	Winter	Female	June	12	8	33.98		IM10	Winter	Male	June	12	8	34.09
EF03	Summer	Female	February	14	9	35.07		DMO3	Summer	Male	February	14	9	34.7		IF06	Winter	Female	June	12	9	34.42		IM10	Winter	Male	June	12	9	35.65
EF03	Summer	Female	February	14	10	35.01		DMO3	Summer	Male	February	14	10	34.76		IF06	Winter	Female	June	12	10	36.35		IM10	Winter	Male	June	12	10	35.4
EF03	Summer	Female	February	14	11	34.01		DMO3	Summer	Male	February	14	11	35.82		IF06	Winter	Female	June	12	11	31.92		IM10	Winter	Male	June	12	11	36.09
EF03	Summer	Female	February	14	12	34.2		DMO3	Summer	Male	February	14	12	34.88		IF06	Winter	Female	June	12	12	35.29		IM10	Winter	Male	June	12	12	35.96
EF03	Summer	Female	February	14	13	34.45		DMO3	Summer	Male	February	14	13	34.2		IF06	Winter	Female	June	12	13	34.48		IM10	Winter	Male	June	12	13	36.21
EF03	Summer	Female	February	14	14	33.39		DMO3	Summer	Male	February	14	14	34.26		IF06	Winter	Female	June	12	14	36.29		IM10	Winter	Male	June	12	14	30.79
EF03	Summer	Female	February	14	15	34.51		DMO3	Summer	Male	February	14	15	34.64		IF06	Winter	Female	June	12	15	35.48		IM10	Winter	Male	June	12	15	35.28
EF03	Summer	Female	February	14	16	34.82		DMO3	Summer	Male	February	14	16	34.51		IF06	Winter	Female	June	12	16	36.1		IM10	Winter	Male	June	12	16	35.65
EF03	Summer	Female	February	14	17	35.26		DMO3	Summer	Male	February	14	17	34.45		IF06	Winter	Female	June	12	17	33.92		IM10	Winter	Male	June	12	17	33.22
EF03	Summer	Female	February	14	18	35.26		DMO3	Summer	Male	February	14	18	34.95		IF06	Winter	Female	June	12	18	34.79		IM10	Winter	Male	June	12	18	33.97
EF03	Summer	Female	February	14	19	35.57		DMO3	Summer	Male	February	14	19	35.13		IF06	Winter	Female	June	12	19	32.36		IM10	Winter	Male	June	12	19	35.65
EF03	Summer	Female	February	14	20	34.32		DMO3	Summer	Male	February	14	20	35.51		IF06	Winter	Female	June	12	20	35.79		IM10	Winter	Male	June	12	20	33.72
EF03	Summer	Female	February	14	21	34.39		DMO3	Summer	Male	February	14	21	35.51		IF06	Winter	Female	June	12	21	33.11		IM10	Winter	Male	June	12	21	36.09
EF03	Summer	Female	February	14	22	34.57		DMO3	Summer	Male	February	14	22	34.76		IF06	Winter	Female	June	12	22	33.48		IM10	Winter	Male	June	12	22	34.16
EF03	Summer	Female	February	14	23	34.32		DMO3	Summer	Male	February	14	23	34.64		IF06	Winter	Female	June	12	23	35.54		IM10	Winter	Male	June	12	23	35.59
EF03	Summer	Female	February	14	24	35.32		DMO3	Summer	Male	February	14	24	35.07		IF06	Winter	Female	June	12	24	33.17		IM10	Winter	Male	June	12	24	33.35
EF03	Summer	Female	February	15	1	33.95		DMO3	Summer	Male	February	15	1	35.76		IF06	Winter	Female	June	13	1	34.92		IM10	Winter	Male	June	13	1	33.03
EF03	Summer	Female	February	15	2	33.7		DMO3	Summer	Male	February	15	2	34.82		IF06	Winter	Female	June	13	2	35.91		IM10	Winter	Male	June	13	2	35.96
EF03	Summer	Female	February	15	3	34.51		DMO3	Summer	Male	February	15	3	34.95		IF06	Winter	Female	June	13	3	36.35		IM10	Winter	Male	June	13	3	36.28
EF03	Summer	Female	February	15	4	34.76		DMO3	Summer	Male	February	15	4	35.13		IF06	Winter	Female	June	13	4	36.04		IM10	Winter	Male	June	13	4	35.03
EF03	Summer	Female	February	15	5	34.95		DMO3	Summer	Male	February	15	5	34.82		IF06	Winter	Female	June	13	5	33.73		IM10	Winter	Male	June	13	5	35.03
EF03	Summer	Female	February	15	6	34.82		DMO3	Summer	Male	February	15	6	34.64		IF06	Winter	Female	June	13	6	35.23		IM10	Winter	Male	June	13	6	35.53
EF03	Summer	Female	February	15	7	34.32		DMO3	Summer	Male	February	15	7	34.26		IF06	Winter	Female	June	13	7	35.17		IM10	Winter	Male	June	13	7	35.9
EF03	Summer	Female	February	15	8	35.01		DMO3	Summer	Male	February	15	8	34.45		IF06	Winter	Female	June	13	8	35.54		IM10	Winter	Male	June	13	8	31.91
EF03	Summer	Female	February	15	9	34.64		DMO3	Summer	Male	February	15	9	35.26		IF06	Winter	Female	June	13	9	34.98		IM10	Winter	Male	June	13	9	35.03
EF03	Summer	Female	February	15	10	34.57		DMO3	Summer	Male	February	15	10	36.07		IF06	Winter	Female	June	13	10	35.29		IM10	Winter	Male	June	13	10	35.28
EF03	Summer	Female	February	15	11	34.39		DMO3	Summer	Male	February	15	11	34.32		IF06	Winter	Female	June	13	11	35.48		IM10	Winter	Male	June	13	11	35.53
EF03	Summer	Female	February	15	12	34.64		DMO3	Summer	Male	February	15	12	33.76		IF06	Winter	Female	June	13	12	33.73		IM10	Winter	Male	June	13	12	35.84
EF03	Summer	Female	February	15	13	34.26		DMO3	Summer	Male	February	15	13	35.57		IF06	Winter	Female	June	13	13	34.54		IM10	Winter	Male	June	13	13	32.6
EF03	Summer	Female	February	15	14	34.32		DMO3	Summer	Male	February	15	14	35.32		IF06	Winter	Female	June	13	14	36.35		IM10	Winter	Male	June	13	14	35.4
EF03	Summer	Female	February	15	15	34.95		DMO3	Summer	Male	February	15	15	35.63		IF06	Winter	Female	June	13	15	34.48		IM10	Winter	Male	June	13	15	36.28
EF03	Summer	Female	February	15	16	35.32		DMO3	Summer	Male	February	15	16	35.51		IF06	Winter	Female	June	13	16	32.98		IM10	Winter	Male	June	13	16	34.16
EF03	Summer	Female	February	15	17	34.64		DMO3	Summer	Male	February	15	17	35.38		IF06	Winter	Female	June	13	17	34.48		IM10	Winter	Male	June	13	17	33.53
EF03	Summer	Female	February	15	18	34.64		DMO3	Summer	Male	February	15	18	34.88		IF06	Winter	Female	June	13	18	35.79		IM10	Winter	Male	June	13	18	36.34
EF03	Summer	Female	February	15	19	35.76		DMO3	Summer	Male	February	15	19	36.75		IF06	Winter	Female	June	13	19	33.04		IM10	Winter	Male	June	13	19	32.1
EF03	Summer	Female	February	15	20	35.38		DMO3	Summer	Male	February	15	20	35.32		IF06	Winter	Female	June	13	20	34.85		IM10	Winter	Male	June	13	20	31.1
EF03	Summer	Female	February	15	21	35.32		DMO3	Summer	Male	February	15	21	34.14		IF06	Winter	Female	June	13	21	34.11		IM10	Winter	Male	June	13	21	31.23
EF03	Summer	Female	February	15	22	35.51		DMO3	Summer	Male	February	15	22	34.95		IF06	Winter	Female	June	13	22	34.54		IM10	Winter	Male	June	13	22	35.34
EF03	Summer	Female	February	15	23	36.82		DMO3	Summer	Male	February	15	23	35.2		IF06	Winter	Female	June	13	23	36.1		IM10	Winter	Male	June	13	23	34.16
EF03	Summer	Female	February	15	24	35.01		DMO3	Summer	Male	February	15	24	34.7		IF06	Winter	Female	June	13	24	32.23		IM10	Winter	Male	June	13	24	34.66
EF03	Summer	Female	February	16	1	34.76		DMO3	Summer	Male	February	16	1	35.07		IF06	Winter	Female	June	14	1	35.41		IM10	Winter	Male	June	14	1	35.34
EF03	Summer	Female	February	16	2	34.95		DMO3	Summer	Male	February	16	2	35.13		IF06	Winter	Female	June	14	2	33.48		IM10	Winter	Male	June	14	2	35.84
EF03	Summer	Female	February	16	3	34.88		DMO3	Summer	Male	February	16	3	34.82		IF06	Winter	Female	June	14	3	35.41		IM10	Winter	Male	June	14	3	35.03
EF03	Summer	Female	February	16	4	34.07		DMO3	Summer	Male	February	16	4	34.76		IF06	Winter	Female	June	14	4	35.73		IM10	Winter	Male	June	14	4	35.34
EF03	Summer	Female	February	16	5	35.38		DMO3	Summer	Male	February	16	5	35.63		IF06	Winter	Female	June	14	5	35.85		IM10	Winter	Male	June	14	5	33.72
EF03	Summer	Female	February	16	6	35.51		DMO3	Summer	Male	February	16	6	34.7		IF06	Winter	Female	June	14	6	35.48		IM10	Winter	Male	June	14	6	34.97
EF03	Summer	Female	February	16	7	35.07		DMO3	Summer	Male	February	16	7	34.76		IF06	Winter	Female	June	14	7	36.04		IM10	Winter	Male	June	14	7	36.34
EF03	Summer	Female	February	16	8	35.26		DMO3	Summer	Male	February	16	8	34.88		IF06	Winter	Female	June	14	8	36.29		IM10	Winter	Male	June	14	8	31.85
EF03	Summer	Female	February	16	9	35.26		DMO3	Summer	Male	February	16	9	35.88		IF06	Winter	Female	June	14	9	34.04		IM10	Winter	Male	June	14	9	35.4
EF03	Summer	Female	February	16	10	34.95		DMO3	Summer	Male	February	16	10	36.01		IF06	Winter	Female	June	14	10	34.92		IM10	Winter	Male	June	14	10	32.85
EF03	Summer	Female	February	16	11	34.82		DMO3	Summer	Male	February	16	11	34.64		IF06	Winter	Female	June	14	11	36.16		IM10	Winter	Male	June	14	11	35.47
EF03	Summer	Female	February	16	12	35.63		DMO3	Summer	Male	February	16	12	35.94		IF06	Winter	Female	June	14	12	31.92		IM10	Winter	Male	June	14	12	33.35
EF03	Summer	Female	February	16	13	35.57		DMO3	Summer	Male	February	16	13	35.76		IF06	Winter	Female	June	14	13	34.92		IM10	Winter	Male	June	14	13	35.34
EF03	Summer	Female	February	16	14	34.82		DMO3	Summer	Male	February	16	14	34.57		IF06	Winter	Female	June	14	14	34.6		IM10	Winter	Male	June	14	14	35.9
EF03	Summer	Female	February	16	15	34.45		DMO3	Summer	Male	February	16	15	34.57		IF06	Winter	Female	June	14	15	34.42		IM10	Winter	Male	June	14	15	34.84
EF03	Summer	Female	February	16	16	35.38		DMO3	Summer	Male	February	16	16	34.64		IF06	Winter	Female	June	14	16	36.29		IM10	Winter	Male	June	14	16	35.84
EF03	Summer	Female	February	16	17	35.13		DMO3	Summer	Male	February	16	17	34.51		IF06	Winter	Female	June	14	17	33.79		IM10	Winter	Male	June	14	17	32.79
EF03	Summer	Female	February	16	18	34.39		DMO3	Summer	Male	February	16	18	34.95		IF06	Winter	Female	June	14	18	35.04		IM10	Winter	Male	June	14	18	35.78
EF03	Summer	Female	February	16	19	33.95		DMO3	Summer	Male	February	16	19	35.45		IF06	Winter	Female	June	14	19	34.11		IM10	Winter	Male	June	14	19	33.47
EF03	Summer	Female	February	16	20	35.01		DMO3	Summer	Male	February	16	20	35.57		IF06	Winter	Female	June	14	20	35.29		IM10	Winter	Male	June	14	20	33.1
EF03	Summer	Female	February	16	21	35.26		DMO3	Summer	Male	February	16	21	35.38		IF06	Winter	Female	June	14	21	34.92		IM10	Winter	Male	June	14	21	35.4
EF03	Summer	Female	February	16	22	35.38		DMO3	Summer	Male	February	16	22	35.38		IF06	Winter	Female	June	14	22	34.48		IM10	Winter	Male	June	14	22	35.47
EF03	Summer	Female	February	16	23	35.2		DMO3	Summer	Male	February	16	23	35.26		IF06	Winter	Female	June	14	23	34.92		IM10	Winter	Male	June	14	23	34.66
EF03	Summer	Female	February	16	24	35.45		DMO3	Summer	Male	February	16	24	34.57		IF06	Winter	Female	June	14	24	34.92		IM10	Winter	Male	June	14	24	36.09
EF03	Summer	Female	February	17	1	34.82		DMO3	Summer	Male	February	17	1	34.2		IF06	Winter	Female	June	15	1	35.66		IM10	Winter	Male	June	15	1	34.59
EF03	Summer	Female	February	17	2	35.32		DMO3	Summer	Male	February	17	2	34.14		IF06	Winter	Female	June	15	2	33.11		IM10	Winter	Male	June	15	2	34.59
EF03	Summer	Female	February	17	3	34.82		DMO3	Summer	Male	February	17	3	34.39		IF06	Winter	Female	June	15	3	33.86		IM10	Winter	Male	June	15	3	32.79
EF03	Summer	Female	February	17	4	34.95		DMO3	Summer	Male	February	17	4	35.13		IF06	Winter	Female	June	15	4	35.23		IM10	Winter	Male	June	15	4	34.97
EF03	Summer	Female	February	17	5	35.01		DMO3	Summer	Male	February	17	5	34.95		IF06	Winter	Female	June	15	5	35.23		IM10	Winter	Male	June	15	5	33.47
EF03	Summer	Female	February	17	6	35.51		DMO3	Summer	Male	February	17	6	34.95		IF06	Winter	Female	June	15	6	34.92		IM10	Winter	Male	June	15	6	35.4
EF03	Summer	Female	February	17	7	35.51		DMO3	Summer	Male	February	17	7	34.32		IF06	Winter	Female	June	15	7	35.04		IM10	Winter	Male	June	15	7	35.53
EF03	Summer	Female	February	17	8	35.76		DMO3	Summer	Male	February	17	8	33.89		IF06	Winter	Female	June	15	8	35.73		IM10	Winter	Male	June	15	8	34.28
EF03	Summer	Female	February	17	9	34.51		DMO3	Summer	Male	February	17	9	34.95		IF06	Winter	Female	June	15	9	33.11		IM10	Winter	Male	June	15	9	35.78
EF03	Summer	Female	February	17	10	34.45		DMO3	Summer	Male	February	17	10	34.14		IF06	Winter	Female	June	15	10	35.79		IM10	Winter	Male	June	15	10	34.28
EF03	Summer	Female	February	17	11	34.32		DMO3	Summer	Male	February	17	11	34.26		IF06	Winter	Female	June	15	11	35.91		IM10	Winter	Male	June	15	11	34.84
EF03	Summer	Female	February	17	12	34.7		DMO3	Summer	Male	February	17	12	35.63		IF06	Winter	Female	June	15	12	34.23		IM10	Winter	Male	June	15	12	35.96
EF03	Summer	Female	February	17	13	35.57		DMO3	Summer	Male	February	17	13	34.64		IF06	Winter	Female	June	15	13	35.73		IM10	Winter	Male	June	15	13	34.84
EF03	Summer	Female	February	17	14	35.45		DMO3	Summer	Male	February	17	14	34.45		IF06	Winter	Female	June	15	14	37.1		IM10	Winter	Male	June	15	14	33.47
EF03	Summer	Female	February	17	15	35.32		DMO3	Summer	Male	February	17	15	34.51		IF06	Winter	Female	June	15	15	34.54		IM10	Winter	Male	June	15	15	34.09
EF03	Summer	Female	February	17	16	34.64		DMO3	Summer	Male	February	17	16	35.32		IF06	Winter	Female	June	15	16	36.1		IM10	Winter	Male	June	15	16	35.22
EF03	Summer	Female	February	17	17	35.01		DMO3	Summer	Male	February	17	17	34.82		IF06	Winter	Female	June	15	17	34.67		IM10	Winter	Male	June	15	17	35.15
EF03	Summer	Female	February	17	18	34.76		DMO3	Summer	Male	February	17	18	34.7		IF06	Winter	Female	June	15	18	33.48		IM10	Winter	Male	June	15	18	34.53
EF03	Summer	Female	February	17	19	35.32		DMO3	Summer	Male	February	17	19	34.88		IF06	Winter	Female	June	15	19	35.98		IM10	Winter	Male	June	15	19	35.22
EF03	Summer	Female	February	17	20	33.89		DMO3	Summer	Male	February	17	20	35.57		IF06	Winter	Female	June	15	20	32.42		IM10	Winter	Male	June	15	20	34.28
EF03	Summer	Female	February	17	21	35.2		DMO3	Summer	Male	February	17	21	35.07		IF06	Winter	Female	June	15	21	31.55		IM10	Winter	Male	June	15	21	33.47
EF03	Summer	Female	February	17	22	37.31		DMO3	Summer	Male	February	17	22	34.88		IF06	Winter	Female	June	15	22	34.23		IM10	Winter	Male	June	15	22	34.72
EF03	Summer	Female	February	17	23	35.01		DMO3	Summer	Male	February	17	23	35.88		IF06	Winter	Female	June	15	23	35.29		IM10	Winter	Male	June	15	23	36.15
EF03	Summer	Female	February	17	24	33.7		DMO3	Summer	Male	February	17	24	34.51		IF06	Winter	Female	June	15	24	35.6		IM10	Winter	Male	June	15	24	35.03
EF03	Summer	Female	February	18	1	35.2		DMO3	Summer	Male	February	18	1	34.01		IF06	Winter	Female	June	16	1	33.86		IM10	Winter	Male	June	16	1	34.09
EF03	Summer	Female	February	18	2	34.45		DMO3	Summer	Male	February	18	2	35.07		IF06	Winter	Female	June	16	2	35.98		IM10	Winter	Male	June	16	2	35.72
EF03	Summer	Female	February	18	3	35.13		DMO3	Summer	Male	February	18	3	35.82		IF06	Winter	Female	June	16	3	32.36		IM10	Winter	Male	June	16	3	35.34
EF03	Summer	Female	February	18	4	35.88		DMO3	Summer	Male	February	18	4	35.57		IF06	Winter	Female	June	16	4	35.48		IM10	Winter	Male	June	16	4	33.97
EF03	Summer	Female	February	18	5	34.39		DMO3	Summer	Male	February	18	5	34.39		IF06	Winter	Female	June	16	5	35.23		IM10	Winter	Male	June	16	5	32.22
EF03	Summer	Female	February	18	6	35.82		DMO3	Summer	Male	February	18	6	34.88		IF06	Winter	Female	June	16	6	35.29		IM10	Winter	Male	June	16	6	35.03
EF03	Summer	Female	February	18	7	34.51		DMO3	Summer	Male	February	18	7	35.01		IF06	Winter	Female	June	16	7	33.11		IM10	Winter	Male	June	16	7	31.66
EF03	Summer	Female	February	18	8	35.63		DMO3	Summer	Male	February	18	8	35.51		IF06	Winter	Female	June	16	8	34.54		IM10	Winter	Male	June	16	8	34.59
EF03	Summer	Female	February	18	9	35.63		DMO3	Summer	Male	February	18	9	35.76		IF06	Winter	Female	June	16	9	34.23		IM10	Winter	Male	June	16	9	32.6
EF03	Summer	Female	February	18	10	35.07		DMO3	Summer	Male	February	18	10	35.32		IF06	Winter	Female	June	16	10	35.29		IM10	Winter	Male	June	16	10	35.03
EF03	Summer	Female	February	18	11	34.32		DMO3	Summer	Male	February	18	11	34.7		IF06	Winter	Female	June	16	11	35.35		IM10	Winter	Male	June	16	11	36.09
EF03	Summer	Female	February	18	12	35.63		DMO3	Summer	Male	February	18	12	34.64		IF06	Winter	Female	June	16	12	36.29		IM10	Winter	Male	June	16	12	34.53
EF03	Summer	Female	February	18	13	34.51		DMO3	Summer	Male	February	18	13	34.57		IF06	Winter	Female	June	16	13	33.98		IM10	Winter	Male	June	16	13	36.03
EF03	Summer	Female	February	18	14	35.94		DMO3	Summer	Male	February	18	14	35.82		IF06	Winter	Female	June	16	14	32.11		IM10	Winter	Male	June	16	14	35.22
EF03	Summer	Female	February	18	15	36.26		DMO3	Summer	Male	February	18	15	35.26		IF06	Winter	Female	June	16	15	35.98		IM10	Winter	Male	June	16	15	35.96
EF03	Summer	Female	February	18	16	35.01		DMO3	Summer	Male	February	18	16	34.82		IF06	Winter	Female	June	16	16	33.67		IM10	Winter	Male	June	16	16	33.6
EF03	Summer	Female	February	18	17	34.64		DMO3	Summer	Male	February	18	17	33.39		IF06	Winter	Female	June	16	17	34.73		IM10	Winter	Male	June	16	17	32.04
EF03	Summer	Female	February	18	18	34.01		DMO3	Summer	Male	February	18	18	34.07		IF06	Winter	Female	June	16	18	33.54		IM10	Winter	Male	June	16	18	34.78
EF03	Summer	Female	February	18	19	33.58		DMO3	Summer	Male	February	18	19	35.2		IF06	Winter	Female	June	16	19	35.48		IM10	Winter	Male	June	16	19	35.4
EF03	Summer	Female	February	18	20	35.01		DMO3	Summer	Male	February	18	20	34.88		IF06	Winter	Female	June	16	20	33.54		IM10	Winter	Male	June	16	20	36.09
EF03	Summer	Female	February	18	21	35.69		DMO3	Summer	Male	February	18	21	35.57		IF06	Winter	Female	June	16	21	35.73		IM10	Winter	Male	June	16	21	36.34
EF03	Summer	Female	February	18	22	34.01		DMO3	Summer	Male	February	18	22	34.57		IF06	Winter	Female	June	16	22	36.04		IM10	Winter	Male	June	16	22	35.28
EF03	Summer	Female	February	18	23	34.82		DMO3	Summer	Male	February	18	23	34.88		IF06	Winter	Female	June	16	23	32.8		IM10	Winter	Male	June	16	23	35.22
EF03	Summer	Female	February	18	24	35.01		DMO3	Summer	Male	February	18	24	35.13		IF06	Winter	Female	June	16	24	35.29		IM10	Winter	Male	June	16	24	35.4
EF03	Summer	Female	February	19	1	35.2		DMO3	Summer	Male	February	19	1	35.01		IF06	Winter	Female	June	17	1	35.91		IM10	Winter	Male	June	17	1	35.28
EF03	Summer	Female	February	19	2	35.26		DMO3	Summer	Male	February	19	2	34.07		IF06	Winter	Female	June	17	2	34.67		IM10	Winter	Male	June	17	2	34.78
EF03	Summer	Female	February	19	3	35.51		DMO3	Summer	Male	February	19	3	34.57		IF06	Winter	Female	June	17	3	36.1		IM10	Winter	Male	June	17	3	35.72
EF03	Summer	Female	February	19	4	34.2		DMO3	Summer	Male	February	19	4	34.45		IF06	Winter	Female	June	17	4	35.91		IM10	Winter	Male	June	17	4	35.84
EF03	Summer	Female	February	19	5	34.57		DMO3	Summer	Male	February	19	5	33.95		IF06	Winter	Female	June	17	5	33.54		IM10	Winter	Male	June	17	5	31.85
EF03	Summer	Female	February	19	6	34.76		DMO3	Summer	Male	February	19	6	34.95		IF06	Winter	Female	June	17	6	35.23		IM10	Winter	Male	June	17	6	35.47
EF03	Summer	Female	February	19	7	35.57		DMO3	Summer	Male	February	19	7	33.76		IF06	Winter	Female	June	17	7	35.85		IM10	Winter	Male	June	17	7	34.22
EF03	Summer	Female	February	19	8	34.82		DMO3	Summer	Male	February	19	8	34.57		IF06	Winter	Female	June	17	8	35.66		IM10	Winter	Male	June	17	8	35.15
EF03	Summer	Female	February	19	9	35.69		DMO3	Summer	Male	February	19	9	35.69		IF06	Winter	Female	June	17	9	33.17		IM10	Winter	Male	June	17	9	35.53
EF03	Summer	Female	February	19	10	34.95		DMO3	Summer	Male	February	19	10	35.01		IF06	Winter	Female	June	17	10	35.29		IM10	Winter	Male	June	17	10	32.41
EF03	Summer	Female	February	19	11	34.2		DMO3	Summer	Male	February	19	11	35.76		IF06	Winter	Female	June	17	11	33.67		IM10	Winter	Male	June	17	11	34.41
EF03	Summer	Female	February	19	12	35.13		DMO3	Summer	Male	February	19	12	34.82		IF06	Winter	Female	June	17	12	35.6		IM10	Winter	Male	June	17	12	35.03
EF03	Summer	Female	February	19	13	35.01		DMO3	Summer	Male	February	19	13	35.51		IF06	Winter	Female	June	17	13	36.04		IM10	Winter	Male	June	17	13	34.84
EF03	Summer	Female	February	19	14	36.51		DMO3	Summer	Male	February	19	14	35.26		IF06	Winter	Female	June	17	14	33.17		IM10	Winter	Male	June	17	14	36.09
EF03	Summer	Female	February	19	15	36.57		DMO3	Summer	Male	February	19	15	35.51		IF06	Winter	Female	June	17	15	36.79		IM10	Winter	Male	June	17	15	33.66
EF03	Summer	Female	February	19	16	34.14		DMO3	Summer	Male	February	19	16	35.76		IF06	Winter	Female	June	17	16	35.17		IM10	Winter	Male	June	17	16	35.84
EF03	Summer	Female	February	19	17	34.01		DMO3	Summer	Male	February	19	17	35.57		IF06	Winter	Female	June	17	17	35.66		IM10	Winter	Male	June	17	17	32.16
EF03	Summer	Female	February	19	18	36.19		DMO3	Summer	Male	February	19	18	33.95		IF06	Winter	Female	June	17	18	33.73		IM10	Winter	Male	June	17	18	33.6
EF03	Summer	Female	February	19	19	35.88		DMO3	Summer	Male	February	19	19	33.14		IF06	Winter	Female	June	17	19	35.17		IM10	Winter	Male	June	17	19	35.15
EF03	Summer	Female	February	19	20	35.45		DMO3	Summer	Male	February	19	20	34.82		IF06	Winter	Female	June	17	20	35.35		IM10	Winter	Male	June	17	20	33.22
EF03	Summer	Female	February	19	21	35.38		DMO3	Summer	Male	February	19	21	35.01		IF06	Winter	Female	June	17	21	33.67		IM10	Winter	Male	June	17	21	34.03
EF03	Summer	Female	February	19	22	35.07		DMO3	Summer	Male	February	19	22	35.51		IF06	Winter	Female	June	17	22	36.1		IM10	Winter	Male	June	17	22	36.46
EF03	Summer	Female	February	19	23	33.76		DMO3	Summer	Male	February	19	23	35.57		IF06	Winter	Female	June	17	23	33.61		IM10	Winter	Male	June	17	23	34.78
EF03	Summer	Female	February	19	24	34.45		DMO3	Summer	Male	February	19	24	35.26		IF06	Winter	Female	June	17	24	35.79		IM10	Winter	Male	June	17	24	35.09
EF03	Summer	Female	February	20	1	35.13		DMO3	Summer	Male	February	20	1	34.14		IF06	Winter	Female	June	18	1	32.86		IM10	Winter	Male	June	18	1	36.34
EF03	Summer	Female	February	20	2	34.57		DMO3	Summer	Male	February	20	2	35.76		IF06	Winter	Female	June	18	2	35.79		IM10	Winter	Male	June	18	2	35.96
EF03	Summer	Female	February	20	3	34.76		DMO3	Summer	Male	February	20	3	33.7		IF06	Winter	Female	June	18	3	34.73		IM10	Winter	Male	June	18	3	33.53
EF03	Summer	Female	February	20	4	35.63		DMO3	Summer	Male	February	20	4	35.01		IF06	Winter	Female	June	18	4	34.79		IM10	Winter	Male	June	18	4	35.28
EF03	Summer	Female	February	20	5	34.39		DMO3	Summer	Male	February	20	5	35.38		IF06	Winter	Female	June	18	5	35.6		IM10	Winter	Male	June	18	5	34.72
EF03	Summer	Female	February	20	6	34.57		DMO3	Summer	Male	February	20	6	34.57		IF06	Winter	Female	June	18	6	32.3		IM10	Winter	Male	June	18	6	34.22
EF03	Summer	Female	February	20	7	34.95		DMO3	Summer	Male	February	20	7	34.76		IF06	Winter	Female	June	18	7	35.48		IM10	Winter	Male	June	18	7	34.41
EF03	Summer	Female	February	20	8	34.57		DMO3	Summer	Male	February	20	8	35.45		IF06	Winter	Female	June	18	8	33.67		IM10	Winter	Male	June	18	8	34.66
EF03	Summer	Female	February	20	9	34.64		DMO3	Summer	Male	February	20	9	35.38		IF06	Winter	Female	June	18	9	34.35		IM10	Winter	Male	June	18	9	34.59
EF03	Summer	Female	February	20	10	35.13		DMO3	Summer	Male	February	20	10	35.88		IF06	Winter	Female	June	18	10	36.1		IM10	Winter	Male	June	18	10	36.03
EF03	Summer	Female	February	20	11	35.63		DMO3	Summer	Male	February	20	11	36.07		IF06	Winter	Female	June	18	11	34.42		IM10	Winter	Male	June	18	11	35.78
EF03	Summer	Female	February	20	12	34.32		DMO3	Summer	Male	February	20	12	34.45		IF06	Winter	Female	June	18	12	35.91		IM10	Winter	Male	June	18	12	32.41
EF03	Summer	Female	February	20	13	34.7		DMO3	Summer	Male	February	20	13	34.64		IF06	Winter	Female	June	18	13	35.54		IM10	Winter	Male	June	18	13	34.09
EF03	Summer	Female	February	20	14	35.82		DMO3	Summer	Male	February	20	14	34.45		IF06	Winter	Female	June	18	14	33.86		IM10	Winter	Male	June	18	14	36.34
EF03	Summer	Female	February	20	15	35.38		DMO3	Summer	Male	February	20	15	35.38		IF06	Winter	Female	June	18	15	35.29		IM10	Winter	Male	June	18	15	34.47
EF03	Summer	Female	February	20	16	34.51		DMO3	Summer	Male	February	20	16	36.51		IF06	Winter	Female	June	18	16	36.35		IM10	Winter	Male	June	18	16	34.97
EF03	Summer	Female	February	20	17	34.82		DMO3	Summer	Male	February	20	17	35.45		IF06	Winter	Female	June	18	17	36.16		IM10	Winter	Male	June	18	17	35.28
EF03	Summer	Female	February	20	18	34.32		DMO3	Summer	Male	February	20	18	33.58		IF06	Winter	Female	June	18	18	32.86		IM10	Winter	Male	June	18	18	32.54
EF03	Summer	Female	February	20	19	35.32		DMO3	Summer	Male	February	20	19	34.14		IF06	Winter	Female	June	18	19	35.85		IM10	Winter	Male	June	18	19	35.34
EF03	Summer	Female	February	20	20	35.38		DMO3	Summer	Male	February	20	20	35.2		IF06	Winter	Female	June	18	20	30.86		IM10	Winter	Male	June	18	20	35.72
EF03	Summer	Female	February	20	21	36.13		DMO3	Summer	Male	February	20	21	33.82		IF06	Winter	Female	June	18	21	35.17		IM10	Winter	Male	June	18	21	32.91
EF03	Summer	Female	February	20	22	35.13		DMO3	Summer	Male	February	20	22	33.51		IF06	Winter	Female	June	18	22	35.66		IM10	Winter	Male	June	18	22	35.65
EF03	Summer	Female	February	20	23	35.94		DMO3	Summer	Male	February	20	23	33.64		IF06	Winter	Female	June	18	23	34.11		IM10	Winter	Male	June	18	23	32.97
EF03	Summer	Female	February	20	24	33.76		DMO3	Summer	Male	February	20	24	34.45		IF06	Winter	Female	June	18	24	32.67		IM10	Winter	Male	June	18	24	34.53
EF03	Summer	Female	February	21	1	34.39		DMO3	Summer	Male	February	21	1	37.07		IF06	Winter	Female	June	19	1	33.79		IM10	Winter	Male	June	19	1	36.03
EF03	Summer	Female	February	21	2	35.13		DMO3	Summer	Male	February	21	2	34.64		IF06	Winter	Female	June	19	2	35.79		IM10	Winter	Male	June	19	2	31.91
EF03	Summer	Female	February	21	3	34.57		DMO3	Summer	Male	February	21	3	34.39		IF06	Winter	Female	June	19	3	32.42		IM10	Winter	Male	June	19	3	33.53
EF03	Summer	Female	February	21	4	36.57		DMO3	Summer	Male	February	21	4	34.14		IF06	Winter	Female	June	19	4	34.48		IM10	Winter	Male	June	19	4	34.97
EF03	Summer	Female	February	21	5	35.2		DMO3	Summer	Male	February	21	5	34.57		IF06	Winter	Female	June	19	5	36.1		IM10	Winter	Male	June	19	5	36.15
EF03	Summer	Female	February	21	6	34.2		DMO3	Summer	Male	February	21	6	33.51		IF06	Winter	Female	June	19	6	33.86		IM10	Winter	Male	June	19	6	34.22
EF03	Summer	Female	February	21	7	34.2		DMO3	Summer	Male	February	21	7	33.58		IF06	Winter	Female	June	19	7	35.48		IM10	Winter	Male	June	19	7	36.21
EF03	Summer	Female	February	21	8	36.32		DMO3	Summer	Male	February	21	8	33.33		IF06	Winter	Female	June	19	8	34.29		IM10	Winter	Male	June	19	8	33.22
EF03	Summer	Female	February	21	9	35.07		DMO3	Summer	Male	February	21	9	35.69		IF06	Winter	Female	June	19	9	35.41		IM10	Winter	Male	June	19	9	35.47
EF03	Summer	Female	February	21	10	34.82		DMO3	Summer	Male	February	21	10	35.13		IF06	Winter	Female	June	19	10	35.98		IM10	Winter	Male	June	19	10	35.59
EF03	Summer	Female	February	21	11	35.63		DMO3	Summer	Male	February	21	11	34.82		IF06	Winter	Female	June	19	11	34.23		IM10	Winter	Male	June	19	11	34.09
EF03	Summer	Female	February	21	12	35.63		DMO3	Summer	Male	February	21	12	35.07		IF06	Winter	Female	June	19	12	34.85		IM10	Winter	Male	June	19	12	34.78
EF03	Summer	Female	February	21	13	35.51		DMO3	Summer	Male	February	21	13	34.95		IF06	Winter	Female	June	19	13	33.23		IM10	Winter	Male	June	19	13	35.28
EF03	Summer	Female	February	21	14	36.44		DMO3	Summer	Male	February	21	14	35.82		IF06	Winter	Female	June	19	14	35.29		IM10	Winter	Male	June	19	14	33.1
EF03	Summer	Female	February	21	15	35.76		DMO3	Summer	Male	February	21	15	35.45		IF06	Winter	Female	June	19	15	36.04		IM10	Winter	Male	June	19	15	36.4
EF03	Summer	Female	February	21	16	34.14		DMO3	Summer	Male	February	21	16	35.69		IF06	Winter	Female	June	19	16	35.1		IM10	Winter	Male	June	19	16	34.28
EF03	Summer	Female	February	21	17	35.26		DMO3	Summer	Male	February	21	17	33.89		IF06	Winter	Female	June	19	17	34.79		IM10	Winter	Male	June	19	17	35.34
EF03	Summer	Female	February	21	18	35.32		DMO3	Summer	Male	February	21	18	33.58		IF06	Winter	Female	June	19	18	34.42		IM10	Winter	Male	June	19	18	35.03
EF03	Summer	Female	February	21	19	35.76		DMO3	Summer	Male	February	21	19	35.01		IF06	Winter	Female	June	19	19	35.73		IM10	Winter	Male	June	19	19	34.91
EF03	Summer	Female	February	21	20	34.88		DMO3	Summer	Male	February	21	20	33.89		IF06	Winter	Female	June	19	20	35.1		IM10	Winter	Male	June	19	20	35.15
EF03	Summer	Female	February	21	21	34.2		DMO3	Summer	Male	February	21	21	34.57		IF06	Winter	Female	June	19	21	33.92		IM10	Winter	Male	June	19	21	35.15
EF03	Summer	Female	February	21	22	35.26		DMO3	Summer	Male	February	21	22	34.82		IF06	Winter	Female	June	19	22	35.6		IM10	Winter	Male	June	19	22	31.6
EF03	Summer	Female	February	21	23	35.13		DMO3	Summer	Male	February	21	23	34.51		IF06	Winter	Female	June	19	23	35.35		IM10	Winter	Male	June	19	23	35.34
EF03	Summer	Female	February	21	24	34.95		DMO3	Summer	Male	February	21	24	35.38		IF06	Winter	Female	June	19	24	36.29		IM10	Winter	Male	June	19	24	35.03
EF03	Summer	Female	February	22	1	35.32		DMO3	Summer	Male	February	22	1	34.51		IF06	Winter	Female	June	20	1	32.61		IM10	Winter	Male	June	20	1	32.16
EF03	Summer	Female	February	22	2	35.38		DMO3	Summer	Male	February	22	2	34.51		IF06	Winter	Female	June	20	2	34.17		IM10	Winter	Male	June	20	2	34.03
EF03	Summer	Female	February	22	3	34.82		DMO3	Summer	Male	February	22	3	35.57		IF06	Winter	Female	June	20	3	34.67		IM10	Winter	Male	June	20	3	35.15
EF03	Summer	Female	February	22	4	34.39		DMO3	Summer	Male	February	22	4	33.58		IF06	Winter	Female	June	20	4	34.98		IM10	Winter	Male	June	20	4	35.09
EF03	Summer	Female	February	22	5	34.76		DMO3	Summer	Male	February	22	5	34.39		IF06	Winter	Female	June	20	5	33.36		IM10	Winter	Male	June	20	5	34.34
EF03	Summer	Female	February	22	6	34.88		DMO3	Summer	Male	February	22	6	35.32		IF06	Winter	Female	June	20	6	35.73		IM10	Winter	Male	June	20	6	34.34
EF03	Summer	Female	February	22	7	35.07		DMO3	Summer	Male	February	22	7	33.7		IF06	Winter	Female	June	20	7	33.04		IM10	Winter	Male	June	20	7	33.6
EF03	Summer	Female	February	22	8	35.07		DMO3	Summer	Male	February	22	8	34.45		IF06	Winter	Female	June	20	8	35.91		IM10	Winter	Male	June	20	8	34.09
EF03	Summer	Female	February	22	9	35.38		DMO3	Summer	Male	February	22	9	33.39		IF06	Winter	Female	June	20	9	33.92		IM10	Winter	Male	June	20	9	34.78
EF03	Summer	Female	February	22	10	34.76		DMO3	Summer	Male	February	22	10	34.7		IF06	Winter	Female	June	20	10	35.98		IM10	Winter	Male	June	20	10	34.34
EF03	Summer	Female	February	22	11	34.7		DMO3	Summer	Male	February	22	11	35.51		IF06	Winter	Female	June	20	11	35.85		IM10	Winter	Male	June	20	11	36.21
EF03	Summer	Female	February	22	12	34.07		DMO3	Summer	Male	February	22	12	34.88		IF06	Winter	Female	June	20	12	35.41		IM10	Winter	Male	June	20	12	33.78
EF03	Summer	Female	February	22	13	35.01		DMO3	Summer	Male	February	22	13	36.19		IF06	Winter	Female	June	20	13	35.23		IM10	Winter	Male	June	20	13	35.72
EF03	Summer	Female	February	22	14	35.38		DMO3	Summer	Male	February	22	14	36.63		IF06	Winter	Female	June	20	14	34.11		IM10	Winter	Male	June	20	14	36.03
EF03	Summer	Female	February	22	15	35.07		DMO3	Summer	Male	February	22	15	33.39		IF06	Winter	Female	June	20	15	33.36		IM10	Winter	Male	June	20	15	36.59
EF03	Summer	Female	February	22	16	35.13		DMO3	Summer	Male	February	22	16	35.01		IF06	Winter	Female	June	20	16	33.48		IM10	Winter	Male	June	20	16	33.66
EF03	Summer	Female	February	22	17	33.82		DMO3	Summer	Male	February	22	17	33.82		IF06	Winter	Female	June	20	17	35.98		IM10	Winter	Male	June	20	17	36.28
EF03	Summer	Female	February	22	18	34.88		DMO3	Summer	Male	February	22	18	33.14		IF06	Winter	Female	June	20	18	33.48		IM10	Winter	Male	June	20	18	33.03
EF03	Summer	Female	February	22	19	35.88		DMO3	Summer	Male	February	22	19	35.63		IF06	Winter	Female	June	20	19	34.29		IM10	Winter	Male	June	20	19	35.34
EF03	Summer	Female	February	22	20	34.2		DMO3	Summer	Male	February	22	20	33.95		IF06	Winter	Female	June	20	20	33.29		IM10	Winter	Male	June	20	20	31.72
EF03	Summer	Female	February	22	21	35.38		DMO3	Summer	Male	February	22	21	35.13		IF06	Winter	Female	June	20	21	35.98		IM10	Winter	Male	June	20	21	35.22
EF03	Summer	Female	February	22	22	34.2		DMO3	Summer	Male	February	22	22	34.14		IF06	Winter	Female	June	20	22	35.73		IM10	Winter	Male	June	20	22	35.65
EF03	Summer	Female	February	22	23	35.32		DMO3	Summer	Male	February	22	23	36.13		IF06	Winter	Female	June	20	23	36.29		IM10	Winter	Male	June	20	23	36.46
EF03	Summer	Female	February	22	24	34.14		DMO3	Summer	Male	February	22	24	34.26		IF06	Winter	Female	June	20	24	33.04		IM10	Winter	Male	June	20	24	31.6
EF03	Summer	Female	February	23	1	34.2		DMO3	Summer	Male	February	23	1	33.89		IF06	Winter	Female	June	21	1	32.86		IM10	Winter	Male	June	21	1	33.85
EF03	Summer	Female	February	23	2	35.13		DMO3	Summer	Male	February	23	2	34.51		IF06	Winter	Female	June	21	2	35.48		IM10	Winter	Male	June	21	2	36.28
EF03	Summer	Female	February	23	3	35.76		DMO3	Summer	Male	February	23	3	35.57		IF06	Winter	Female	June	21	3	36.41		IM10	Winter	Male	June	21	3	33.22
EF03	Summer	Female	February	23	4	34.39		DMO3	Summer	Male	February	23	4	34.39		IF06	Winter	Female	June	21	4	33.11		IM10	Winter	Male	June	21	4	32.29
EF03	Summer	Female	February	23	5	34.82		DMO3	Summer	Male	February	23	5	33.76		IF06	Winter	Female	June	21	5	33.79		IM10	Winter	Male	June	21	5	34.22
EF03	Summer	Female	February	23	6	34.32		DMO3	Summer	Male	February	23	6	35.57		IF06	Winter	Female	June	21	6	35.54		IM10	Winter	Male	June	21	6	36.34
EF03	Summer	Female	February	23	7	34.82		DMO3	Summer	Male	February	23	7	34.14		IF06	Winter	Female	June	21	7	32.42		IM10	Winter	Male	June	21	7	36.59
EF03	Summer	Female	February	23	8	34.76		DMO3	Summer	Male	February	23	8	33.45		IF06	Winter	Female	June	21	8	35.73		IM10	Winter	Male	June	21	8	34.09
EF03	Summer	Female	February	23	9	34.51		DMO3	Summer	Male	February	23	9	34.95		IF06	Winter	Female	June	21	9	33.98		IM10	Winter	Male	June	21	9	33.85
EF03	Summer	Female	February	23	10	35.2		DMO3	Summer	Male	February	23	10	35.26		IF06	Winter	Female	June	21	10	35.73		IM10	Winter	Male	June	21	10	34.84
EF03	Summer	Female	February	23	11	34.82		DMO3	Summer	Male	February	23	11	36.32		IF06	Winter	Female	June	21	11	33.54		IM10	Winter	Male	June	21	11	36.59
EF03	Summer	Female	February	23	12	36.13		DMO3	Summer	Male	February	23	12	36.26		IF06	Winter	Female	June	21	12	33.17		IM10	Winter	Male	June	21	12	33.1
EF03	Summer	Female	February	23	13	36.32		DMO3	Summer	Male	February	23	13	36.26		IF06	Winter	Female	June	21	13	35.1		IM10	Winter	Male	June	21	13	36.71
EF03	Summer	Female	February	23	14	34.82		DMO3	Summer	Male	February	23	14	36.26		IF06	Winter	Female	June	21	14	36.54		IM10	Winter	Male	June	21	14	35.09
EF03	Summer	Female	February	23	15	36.69		DMO3	Summer	Male	February	23	15	36.51		IF06	Winter	Female	June	21	15	32.42		IM10	Winter	Male	June	21	15	35.4
EF03	Summer	Female	February	23	16	35.57		DMO3	Summer	Male	February	23	16	34.82		IF06	Winter	Female	June	21	16	36.04		IM10	Winter	Male	June	21	16	35.72
EF03	Summer	Female	February	23	17	35.32		DMO3	Summer	Male	February	23	17	34.26		IF06	Winter	Female	June	21	17	35.73		IM10	Winter	Male	June	21	17	36.77
EF03	Summer	Female	February	23	18	35.32		DMO3	Summer	Male	February	23	18	36.38		IF06	Winter	Female	June	21	18	32.73		IM10	Winter	Male	June	21	18	34.59
EF03	Summer	Female	February	23	19	34.95		DMO3	Summer	Male	February	23	19	34.76		IF06	Winter	Female	June	21	19	35.23		IM10	Winter	Male	June	21	19	36.53
EF03	Summer	Female	February	23	20	34.39		DMO3	Summer	Male	February	23	20	34.95		IF06	Winter	Female	June	21	20	34.42		IM10	Winter	Male	June	21	20	32.41
EF03	Summer	Female	February	23	21	35.26		DMO3	Summer	Male	February	23	21	35.01		IF06	Winter	Female	June	21	21	33.61		IM10	Winter	Male	June	21	21	34.03
EF03	Summer	Female	February	23	22	34.64		DMO3	Summer	Male	February	23	22	34.64		IF06	Winter	Female	June	21	22	35.66		IM10	Winter	Male	June	21	22	33.6
EF03	Summer	Female	February	23	23	35.07		DMO3	Summer	Male	February	23	23	34.95		IF06	Winter	Female	June	21	23	34.23		IM10	Winter	Male	June	21	23	32.79
EF03	Summer	Female	February	23	24	35.07		DMO3	Summer	Male	February	23	24	35.2		IF06	Winter	Female	June	21	24	36.1		IM10	Winter	Male	June	21	24	36.21
EF03	Summer	Female	February	24	1	34.82		DMO3	Summer	Male	February	24	1	34.01		IF06	Winter	Female	June	22	1	34.6		IM10	Winter	Male	June	22	1	35.28
EF03	Summer	Female	February	24	2	34.95		DMO3	Summer	Male	February	24	2	34.32		IF06	Winter	Female	June	22	2	34.79		IM10	Winter	Male	June	22	2	35.78
EF03	Summer	Female	February	24	3	34.51		DMO3	Summer	Male	February	24	3	36.01		IF06	Winter	Female	June	22	3	36.22		IM10	Winter	Male	June	22	3	33.91
EF03	Summer	Female	February	24	4	35.01		DMO3	Summer	Male	February	24	4	34.57		IF06	Winter	Female	June	22	4	34.6		IM10	Winter	Male	June	22	4	34.72
EF03	Summer	Female	February	24	5	35.26		DMO3	Summer	Male	February	24	5	34.07		IF06	Winter	Female	June	22	5	35.79		IM10	Winter	Male	June	22	5	35.15
EF03	Summer	Female	February	24	6	34.2		DMO3	Summer	Male	February	24	6	35.32		IF06	Winter	Female	June	22	6	34.85		IM10	Winter	Male	June	22	6	35.53
EF03	Summer	Female	February	24	7	35.57		DMO3	Summer	Male	February	24	7	36.51		IF06	Winter	Female	June	22	7	35.23		IM10	Winter	Male	June	22	7	34.59
EF03	Summer	Female	February	24	8	36.69		DMO3	Summer	Male	February	24	8	34.45		IF06	Winter	Female	June	22	8	35.48		IM10	Winter	Male	June	22	8	34.97
EF03	Summer	Female	February	24	9	35.63		DMO3	Summer	Male	February	24	9	34.07		IF06	Winter	Female	June	22	9	36.04		IM10	Winter	Male	June	22	9	35.96
EF03	Summer	Female	February	24	10	33.7		DMO3	Summer	Male	February	24	10	33.58		IF06	Winter	Female	June	22	10	32.17		IM10	Winter	Male	June	22	10	33.91
EF03	Summer	Female	February	24	11	35.26		DMO3	Summer	Male	February	24	11	35.38		IF06	Winter	Female	June	22	11	35.6		IM10	Winter	Male	June	22	11	35.84
EF03	Summer	Female	February	24	12	34.88		DMO3	Summer	Male	February	24	12	35.07		IF06	Winter	Female	June	22	12	36.16		IM10	Winter	Male	June	22	12	35.47
EF03	Summer	Female	February	24	13	36.26		DMO3	Summer	Male	February	24	13	33.64		IF06	Winter	Female	June	22	13	32.42		IM10	Winter	Male	June	22	13	35.47
EF03	Summer	Female	February	24	14	36.51		DMO3	Summer	Male	February	24	14	35.07		IF06	Winter	Female	June	22	14	35.29		IM10	Winter	Male	June	22	14	33.03
EF03	Summer	Female	February	24	15	34.64		DMO3	Summer	Male	February	24	15	34.88		IF06	Winter	Female	June	22	15	33.29		IM10	Winter	Male	June	22	15	35.84
EF03	Summer	Female	February	24	16	36.07		DMO3	Summer	Male	February	24	16	34.32		IF06	Winter	Female	June	22	16	35.17		IM10	Winter	Male	June	22	16	35.96
EF03	Summer	Female	February	24	17	35.76		DMO3	Summer	Male	February	24	17	35.01		IF06	Winter	Female	June	22	17	34.54		IM10	Winter	Male	June	22	17	33.47
EF03	Summer	Female	February	24	18	36.19		DMO3	Summer	Male	February	24	18	34.26		IF06	Winter	Female	June	22	18	36.29		IM10	Winter	Male	June	22	18	35.22
EF03	Summer	Female	February	24	19	35.69		DMO3	Summer	Male	February	24	19	34.88		IF06	Winter	Female	June	22	19	34.92		IM10	Winter	Male	June	22	19	35.53
EF03	Summer	Female	February	24	20	36.51		DMO3	Summer	Male	February	24	20	33.89		IF06	Winter	Female	June	22	20	33.92		IM10	Winter	Male	June	22	20	33.6
EF03	Summer	Female	February	24	21	36.69		DMO3	Summer	Male	February	24	21	32.64		IF06	Winter	Female	June	22	21	33.54		IM10	Winter	Male	June	22	21	35.9
EF03	Summer	Female	February	24	22	36.82		DMO3	Summer	Male	February	24	22	34.7		IF06	Winter	Female	June	22	22	33.42		IM10	Winter	Male	June	22	22	32.6
EF03	Summer	Female	February	24	23	35.82		DMO3	Summer	Male	February	24	23	34.51		IF06	Winter	Female	June	22	23	35.6		IM10	Winter	Male	June	22	23	35.47
EF03	Summer	Female	February	24	24	34.76		DMO3	Summer	Male	February	24	24	36.07		IF06	Winter	Female	June	22	24	34.92		IM10	Winter	Male	June	22	24	36.65
EF03	Summer	Female	February	25	1	35.45		DMO3	Summer	Male	February	25	1	32.95		IF06	Winter	Female	June	23	1	33.79		IM10	Winter	Male	June	23	1	34.78
EF03	Summer	Female	February	25	2	35.51		DMO3	Summer	Male	February	25	2	35.2		IF06	Winter	Female	June	23	2	35.48		IM10	Winter	Male	June	23	2	32.97
EF03	Summer	Female	February	25	3	34.39		DMO3	Summer	Male	February	25	3	34.14		IF06	Winter	Female	June	23	3	35.73		IM10	Winter	Male	June	23	3	36.65
EF03	Summer	Female	February	25	4	34.45		DMO3	Summer	Male	February	25	4	36.19		IF06	Winter	Female	June	23	4	36.72		IM10	Winter	Male	June	23	4	34.97
EF03	Summer	Female	February	25	5	34.45		DMO3	Summer	Male	February	25	5	34.45		IF06	Winter	Female	June	23	5	32.92		IM10	Winter	Male	June	23	5	35.09
EF03	Summer	Female	February	25	6	35.45		DMO3	Summer	Male	February	25	6	34.07		IF06	Winter	Female	June	23	6	35.98		IM10	Winter	Male	June	23	6	36.4
EF03	Summer	Female	February	25	7	34.51		DMO3	Summer	Male	February	25	7	35.26		IF06	Winter	Female	June	23	7	35.85		IM10	Winter	Male	June	23	7	34.41
EF03	Summer	Female	February	25	8	35.38		DMO3	Summer	Male	February	25	8	34.64		IF06	Winter	Female	June	23	8	36.1		IM10	Winter	Male	June	23	8	33.91
EF03	Summer	Female	February	25	9	36.32		DMO3	Summer	Male	February	25	9	36.32		IF06	Winter	Female	June	23	9	35.1		IM10	Winter	Male	June	23	9	34.97
EF03	Summer	Female	February	25	10	34.26		DMO3	Summer	Male	February	25	10	34.2		IF06	Winter	Female	June	23	10	35.91		IM10	Winter	Male	June	23	10	36.09
EF03	Summer	Female	February	25	11	33.7		DMO3	Summer	Male	February	25	11	35.26		IF06	Winter	Female	June	23	11	36.35		IM10	Winter	Male	June	23	11	36.21
EF03	Summer	Female	February	25	12	34.95		DMO3	Summer	Male	February	25	12	35.63		IF06	Winter	Female	June	23	12	35.41		IM10	Winter	Male	June	23	12	35.03
EF03	Summer	Female	February	25	13	36.38		DMO3	Summer	Male	February	25	13	34.57		IF06	Winter	Female	June	23	13	35.73		IM10	Winter	Male	June	23	13	34.97
EF03	Summer	Female	February	25	14	34.39		DMO3	Summer	Male	February	25	14	34.51		IF06	Winter	Female	June	23	14	32.73		IM10	Winter	Male	June	23	14	32.41
EF03	Summer	Female	February	25	15	34.39		DMO3	Summer	Male	February	25	15	36.63		IF06	Winter	Female	June	23	15	36.04		IM10	Winter	Male	June	23	15	35.4
EF03	Summer	Female	February	25	16	35.76		DMO3	Summer	Male	February	25	16	34.14		IF06	Winter	Female	June	23	16	33.11		IM10	Winter	Male	June	23	16	35.65
EF03	Summer	Female	February	25	17	34.51		DMO3	Summer	Male	February	25	17	34.57		IF06	Winter	Female	June	23	17	36.54		IM10	Winter	Male	June	23	17	34.84
EF03	Summer	Female	February	25	18	35.32		DMO3	Summer	Male	February	25	18	33.58		IF06	Winter	Female	June	23	18	35.66		IM10	Winter	Male	June	23	18	33.47
EF03	Summer	Female	February	25	19	36.13		DMO3	Summer	Male	February	25	19	33.7		IF06	Winter	Female	June	23	19	35.41		IM10	Winter	Male	June	23	19	35.28
EF03	Summer	Female	February	25	20	35.01		DMO3	Summer	Male	February	25	20	37		IF06	Winter	Female	June	23	20	34.35		IM10	Winter	Male	June	23	20	36.84
EF03	Summer	Female	February	25	21	35.51		DMO3	Summer	Male	February	25	21	34.14		IF06	Winter	Female	June	23	21	36.16		IM10	Winter	Male	June	23	21	34.47
EF03	Summer	Female	February	25	22	34.7		DMO3	Summer	Male	February	25	22	33.33		IF06	Winter	Female	June	23	22	33.29		IM10	Winter	Male	June	23	22	34.84
EF03	Summer	Female	February	25	23	34.32		DMO3	Summer	Male	February	25	23	35.45		IF06	Winter	Female	June	23	23	36.35		IM10	Winter	Male	June	23	23	33.85
EF03	Summer	Female	February	25	24	34.7		DMO3	Summer	Male	February	25	24	33.14		IF06	Winter	Female	June	23	24	32.3		IM10	Winter	Male	June	23	24	35.22
EF03	Summer	Female	February	26	1	34.88		DMO3	Summer	Male	February	26	1	34.7		IF06	Winter	Female	June	24	1	34.67		IM10	Winter	Male	June	24	1	33.16
EF03	Summer	Female	February	26	2	35.51		DMO3	Summer	Male	February	26	2	35.26		IF06	Winter	Female	June	24	2	35.17		IM10	Winter	Male	June	24	2	35.84
EF03	Summer	Female	February	26	3	36.57		DMO3	Summer	Male	February	26	3	34.32		IF06	Winter	Female	June	24	3	36.29		IM10	Winter	Male	June	24	3	32.22
EF03	Summer	Female	February	26	4	34.01		DMO3	Summer	Male	February	26	4	34.45		IF06	Winter	Female	June	24	4	34.48		IM10	Winter	Male	June	24	4	35.72
EF03	Summer	Female	February	26	5	34.51		DMO3	Summer	Male	February	26	5	33.7		IF06	Winter	Female	June	24	5	36.22		IM10	Winter	Male	June	24	5	34.97
EF03	Summer	Female	February	26	6	35.45		DMO3	Summer	Male	February	26	6	34.01		IF06	Winter	Female	June	24	6	34.23		IM10	Winter	Male	June	24	6	33.91
EF03	Summer	Female	February	26	7	35.63		DMO3	Summer	Male	February	26	7	35.45		IF06	Winter	Female	June	24	7	35.6		IM10	Winter	Male	June	24	7	34.78
EF03	Summer	Female	February	26	8	35.57		DMO3	Summer	Male	February	26	8	35.26		IF06	Winter	Female	June	24	8	33.29		IM10	Winter	Male	June	24	8	35.4
EF03	Summer	Female	February	26	9	34.45		DMO3	Summer	Male	February	26	9	33.51		IF06	Winter	Female	June	24	9	34.17		IM10	Winter	Male	June	24	9	35.53
EF03	Summer	Female	February	26	10	34.14		DMO3	Summer	Male	February	26	10	34.14		IF06	Winter	Female	June	24	10	35.04		IM10	Winter	Male	June	24	10	35.96
EF03	Summer	Female	February	26	11	33.39		DMO3	Summer	Male	February	26	11	35.32		IF06	Winter	Female	June	24	11	35.79		IM10	Winter	Male	June	24	11	32.97
EF03	Summer	Female	February	26	12	34.88		DMO3	Summer	Male	February	26	12	36.57		IF06	Winter	Female	June	24	12	34.04		IM10	Winter	Male	June	24	12	31.6
EF03	Summer	Female	February	26	13	36.57		DMO3	Summer	Male	February	26	13	35.51		IF06	Winter	Female	June	24	13	34.98		IM10	Winter	Male	June	24	13	34.91
EF03	Summer	Female	February	26	14	34.64		DMO3	Summer	Male	February	26	14	35.2		IF06	Winter	Female	June	24	14	35.98		IM10	Winter	Male	June	24	14	35.59
EF03	Summer	Female	February	26	15	35.88		DMO3	Summer	Male	February	26	15	35.32		IF06	Winter	Female	June	24	15	32.42		IM10	Winter	Male	June	24	15	36.65
EF03	Summer	Female	February	26	16	36.01		DMO3	Summer	Male	February	26	16	34.57		IF06	Winter	Female	June	24	16	35.54		IM10	Winter	Male	June	24	16	32.91
EF03	Summer	Female	February	26	17	35.82		DMO3	Summer	Male	February	26	17	34.2		IF06	Winter	Female	June	24	17	34.42		IM10	Winter	Male	June	24	17	34.34
EF03	Summer	Female	February	26	18	35.88		DMO3	Summer	Male	February	26	18	36.32		IF06	Winter	Female	June	24	18	35.91		IM10	Winter	Male	June	24	18	36.03
EF03	Summer	Female	February	26	19	33.7		DMO3	Summer	Male	February	26	19	34.14		IF06	Winter	Female	June	24	19	35.98		IM10	Winter	Male	June	24	19	35.96
EF03	Summer	Female	February	26	20	34.39		DMO3	Summer	Male	February	26	20	33.76		IF06	Winter	Female	June	24	20	35.48		IM10	Winter	Male	June	24	20	33.53
EF03	Summer	Female	February	26	21	34.64		DMO3	Summer	Male	February	26	21	33.51		IF06	Winter	Female	June	24	21	33.73		IM10	Winter	Male	June	24	21	35.84
EF03	Summer	Female	February	26	22	35.38		DMO3	Summer	Male	February	26	22	33.89		IF06	Winter	Female	June	24	22	35.6		IM10	Winter	Male	June	24	22	33.41
EF03	Summer	Female	February	26	23	34.76		DMO3	Summer	Male	February	26	23	34.45		IF06	Winter	Female	June	24	23	34.92		IM10	Winter	Male	June	24	23	35.59
EF03	Summer	Female	February	26	24	35.51		DMO3	Summer	Male	February	26	24	34.07		IF06	Winter	Female	June	24	24	34.6		IM10	Winter	Male	June	24	24	35.78
EF03	Summer	Female	February	27	1	35.26		DMO3	Summer	Male	February	27	1	35.13		IF06	Winter	Female	June	25	1	35.54		IM10	Winter	Male	June	25	1	36.09
EF03	Summer	Female	February	27	2	34.32		DMO3	Summer	Male	February	27	2	34.64		IF06	Winter	Female	June	25	2	33.67		IM10	Winter	Male	June	25	2	33.6
EF03	Summer	Female	February	27	3	35.07		DMO3	Summer	Male	February	27	3	33.89		IF06	Winter	Female	June	25	3	34.11		IM10	Winter	Male	June	25	3	34.59
EF03	Summer	Female	February	27	4	35.07		DMO3	Summer	Male	February	27	4	33.64		IF06	Winter	Female	June	25	4	35.6		IM10	Winter	Male	June	25	4	35.65
EF03	Summer	Female	February	27	5	36.26		DMO3	Summer	Male	February	27	5	34.32		IF06	Winter	Female	June	25	5	35.85		IM10	Winter	Male	June	25	5	34.22
EF03	Summer	Female	February	27	6	34.45		DMO3	Summer	Male	February	27	6	35.69		IF06	Winter	Female	June	25	6	33.79		IM10	Winter	Male	June	25	6	35.34
EF03	Summer	Female	February	27	7	34.57		DMO3	Summer	Male	February	27	7	34.82		IF06	Winter	Female	June	25	7	36.16		IM10	Winter	Male	June	25	7	31.66
EF03	Summer	Female	February	27	8	35.32		DMO3	Summer	Male	February	27	8	34.32		IF06	Winter	Female	June	25	8	34.35		IM10	Winter	Male	June	25	8	33.97
EF03	Summer	Female	February	27	9	34.45		DMO3	Summer	Male	February	27	9	33.45		IF06	Winter	Female	June	25	9	36.04		IM10	Winter	Male	June	25	9	35.47
EF03	Summer	Female	February	27	10	34.57		DMO3	Summer	Male	February	27	10	33.89		IF06	Winter	Female	June	25	10	35.66		IM10	Winter	Male	June	25	10	34.16
EF03	Summer	Female	February	27	11	34.2		DMO3	Summer	Male	February	27	11	34.88		IF06	Winter	Female	June	25	11	34.04		IM10	Winter	Male	June	25	11	35.28
EF03	Summer	Female	February	27	12	34.95		DMO3	Summer	Male	February	27	12	33.26		IF06	Winter	Female	June	25	12	35.23		IM10	Winter	Male	June	25	12	35.84
EF03	Summer	Female	February	27	13	36.07		DMO3	Summer	Male	February	27	13	33.33		IF06	Winter	Female	June	25	13	36.1		IM10	Winter	Male	June	25	13	36.71
EF03	Summer	Female	February	27	14	36.01		DMO3	Summer	Male	February	27	14	35.51		IF06	Winter	Female	June	25	14	34.23		IM10	Winter	Male	June	25	14	35.09
EF03	Summer	Female	February	27	15	34.45		DMO3	Summer	Male	February	27	15	35.63		IF06	Winter	Female	June	25	15	34.04		IM10	Winter	Male	June	25	15	33.41
EF03	Summer	Female	February	27	16	34.76		DMO3	Summer	Male	February	27	16	34.14		IF06	Winter	Female	June	25	16	31.49		IM10	Winter	Male	June	25	16	36.09
EF03	Summer	Female	February	27	17	34.14		DMO3	Summer	Male	February	27	17	33.76		IF06	Winter	Female	June	25	17	35.91		IM10	Winter	Male	June	25	17	32.97
EF03	Summer	Female	February	27	18	34.32		DMO3	Summer	Male	February	27	18	35.38		IF06	Winter	Female	June	25	18	32.67		IM10	Winter	Male	June	25	18	34.97
EF03	Summer	Female	February	27	19	35.01		DMO3	Summer	Male	February	27	19	34.88		IF06	Winter	Female	June	25	19	36.6		IM10	Winter	Male	June	25	19	36.28
EF03	Summer	Female	February	27	20	35.69		DMO3	Summer	Male	February	27	20	34.26		IF06	Winter	Female	June	25	20	34.73		IM10	Winter	Male	June	25	20	33.91
EF03	Summer	Female	February	27	21	34.57		DMO3	Summer	Male	February	27	21	36.26		IF06	Winter	Female	June	25	21	35.66		IM10	Winter	Male	June	25	21	35.47
EF03	Summer	Female	February	27	22	34.51		DMO3	Summer	Male	February	27	22	34.26		IF06	Winter	Female	June	25	22	32.86		IM10	Winter	Male	June	25	22	36.21
EF03	Summer	Female	February	27	23	34.64		DMO3	Summer	Male	February	27	23	34.2		IF06	Winter	Female	June	25	23	36.1		IM10	Winter	Male	June	25	23	33.72
EF03	Summer	Female	February	27	24	34.57		DMO3	Summer	Male	February	27	24	33.89		IF06	Winter	Female	June	25	24	35.1		IM10	Winter	Male	June	25	24	34.41
EF03	Summer	Female	February	28	1	35.2		DMO3	Summer	Male	February	28	1	33.95		IF06	Winter	Female	June	26	1	35.1		IM10	Winter	Male	June	26	1	34.28
EF03	Summer	Female	February	28	2	35.26		DMO3	Summer	Male	February	28	2	36.51		IF06	Winter	Female	June	26	2	33.86		IM10	Winter	Male	June	26	2	35.84
EF03	Summer	Female	February	28	3	34.95		DMO3	Summer	Male	February	28	3	34.64		IF06	Winter	Female	June	26	3	34.67		IM10	Winter	Male	June	26	3	33.78
EF03	Summer	Female	February	28	4	34.39		DMO3	Summer	Male	February	28	4	34.39		IF06	Winter	Female	June	26	4	36.22		IM10	Winter	Male	June	26	4	35.96
EF03	Summer	Female	February	28	5	35.13		DMO3	Summer	Male	February	28	5	35.32		IF06	Winter	Female	June	26	5	34.48		IM10	Winter	Male	June	26	5	35.03
EF03	Summer	Female	February	28	6	35.13		DMO3	Summer	Male	February	28	6	35.88		IF06	Winter	Female	June	26	6	36.1		IM10	Winter	Male	June	26	6	35.65
EF03	Summer	Female	February	28	7	35.38		DMO3	Summer	Male	February	28	7	36.19		IF06	Winter	Female	June	26	7	36.1		IM10	Winter	Male	June	26	7	35.59
EF03	Summer	Female	February	28	8	35.88		DMO3	Summer	Male	February	28	8	35.88		IF06	Winter	Female	June	26	8	35.1		IM10	Winter	Male	June	26	8	35.84
EF03	Summer	Female	February	28	9	36.44		DMO3	Summer	Male	February	28	9	35.69		IF06	Winter	Female	June	26	9	35.6		IM10	Winter	Male	June	26	9	35.28
EF03	Summer	Female	February	28	10	35.76		DMO3	Summer	Male	February	28	10	35.38		IF06	Winter	Female	June	26	10	36.22		IM10	Winter	Male	June	26	10	34.78
EF03	Summer	Female	February	28	11	34.01		DMO3	Summer	Male	February	28	11	35.32		IF06	Winter	Female	June	26	11	33.11		IM10	Winter	Male	June	26	11	35.34
EF03	Summer	Female	February	28	12	34.95		DMO3	Summer	Male	February	28	12	35.07		IF06	Winter	Female	June	26	12	36.04		IM10	Winter	Male	June	26	12	32.35
EF03	Summer	Female	February	28	13	34.88		DMO3	Summer	Male	February	28	13	35.94		IF06	Winter	Female	June	26	13	31.49		IM10	Winter	Male	June	26	13	34.09
EF03	Summer	Female	February	28	14	34.76		DMO3	Summer	Male	February	28	14	34.14		IF06	Winter	Female	June	26	14	35.23		IM10	Winter	Male	June	26	14	35.96
EF03	Summer	Female	February	28	15	34.95		DMO3	Summer	Male	February	28	15	33.76		IF06	Winter	Female	June	26	15	35.66		IM10	Winter	Male	June	26	15	32.91
EF03	Summer	Female	February	28	16	34.45		DMO3	Summer	Male	February	28	16	34.82		IF06	Winter	Female	June	26	16	33.73		IM10	Winter	Male	June	26	16	35.53
EF03	Summer	Female	February	28	17	35.45		DMO3	Summer	Male	February	28	17	34.39		IF06	Winter	Female	June	26	17	35.98		IM10	Winter	Male	June	26	17	36.65
EF03	Summer	Female	February	28	18	36.82		DMO3	Summer	Male	February	28	18	34.26		IF06	Winter	Female	June	26	18	34.04		IM10	Winter	Male	June	26	18	34.03
EF03	Summer	Female	February	28	19	33.95		DMO3	Summer	Male	February	28	19	34.39		IF06	Winter	Female	June	26	19	35.91		IM10	Winter	Male	June	26	19	36.59
EF03	Summer	Female	February	28	20	34.2		DMO3	Summer	Male	February	28	20	34.7		IF06	Winter	Female	June	26	20	35.66		IM10	Winter	Male	June	26	20	34.34
EF03	Summer	Female	February	28	21	35.57		DMO3	Summer	Male	February	28	21	36.07		IF06	Winter	Female	June	26	21	33.54		IM10	Winter	Male	June	26	21	36.84
EF03	Summer	Female	February	28	22	34.7		DMO3	Summer	Male	February	28	22	34.14		IF06	Winter	Female	June	26	22	33.86		IM10	Winter	Male	June	26	22	33.72
EF03	Summer	Female	February	28	23	34.32		DMO3	Summer	Male	February	28	23	33.58		IF06	Winter	Female	June	26	23	34.48		IM10	Winter	Male	June	26	23	33.66
EF03	Summer	Female	February	28	24	35.13		DMO3	Summer	Male	February	28	24	33.51		IF06	Winter	Female	June	26	24	35.17		IM10	Winter	Male	June	26	24	35.4
EF03	Summer	Female	March	1	1	34.76		DMO3	Summer	Male	March	1	1	34.39		IF06	Winter	Female	June	27	1	35.73		IM10	Winter	Male	June	27	1	35.96
EF03	Summer	Female	March	1	2	34.82		DMO3	Summer	Male	March	1	2	34.51		IF06	Winter	Female	June	27	2	32.86		IM10	Winter	Male	June	27	2	33.53
EF03	Summer	Female	March	1	3	35.32		DMO3	Summer	Male	March	1	3	35.57		IF06	Winter	Female	June	27	3	35.1		IM10	Winter	Male	June	27	3	35.34
EF03	Summer	Female	March	1	4	34.51		DMO3	Summer	Male	March	1	4	33.89		IF06	Winter	Female	June	27	4	36.1		IM10	Winter	Male	June	27	4	35.78
EF03	Summer	Female	March	1	5	35.13		DMO3	Summer	Male	March	1	5	35.69		IF06	Winter	Female	June	27	5	33.98		IM10	Winter	Male	June	27	5	32.6
EF03	Summer	Female	March	1	6	35.32		DMO3	Summer	Male	March	1	6	34.45		IF06	Winter	Female	June	27	6	34.85		IM10	Winter	Male	June	27	6	35.34
EF03	Summer	Female	March	1	7	36.57		DMO3	Summer	Male	March	1	7	36.01		IF06	Winter	Female	June	27	7	35.98		IM10	Winter	Male	June	27	7	35.22
EF03	Summer	Female	March	1	8	35.01		DMO3	Summer	Male	March	1	8	33.76		IF06	Winter	Female	June	27	8	33.29		IM10	Winter	Male	June	27	8	36.46
EF03	Summer	Female	March	1	9	35.69		DMO3	Summer	Male	March	1	9	33.76		IF06	Winter	Female	June	27	9	36.41		IM10	Winter	Male	June	27	9	33.41
EF03	Summer	Female	March	1	10	34.95		DMO3	Summer	Male	March	1	10	34.88		IF06	Winter	Female	June	27	10	34.79		IM10	Winter	Male	June	27	10	35.47
EF03	Summer	Female	March	1	11	37.07		DMO3	Summer	Male	March	1	11	34.76		IF06	Winter	Female	June	27	11	36.47		IM10	Winter	Male	June	27	11	35.72
EF03	Summer	Female	March	1	12	35.76		DMO3	Summer	Male	March	1	12	35.07		IF06	Winter	Female	June	27	12	35.73		IM10	Winter	Male	June	27	12	36.09
EF03	Summer	Female	March	1	13	36.01		DMO3	Summer	Male	March	1	13	35.45		IF06	Winter	Female	June	27	13	31.8		IM10	Winter	Male	June	27	13	34.41
EF03	Summer	Female	March	1	14	34.82		DMO3	Summer	Male	March	1	14	36.13		IF06	Winter	Female	June	27	14	35.73		IM10	Winter	Male	June	27	14	36.46
EF03	Summer	Female	March	1	15	34.88		DMO3	Summer	Male	March	1	15	34.32		IF06	Winter	Female	June	27	15	36.29		IM10	Winter	Male	June	27	15	32.72
EF03	Summer	Female	March	1	16	35.13		DMO3	Summer	Male	March	1	16	34.32		IF06	Winter	Female	June	27	16	33.92		IM10	Winter	Male	June	27	16	35.03
EF03	Summer	Female	March	1	17	35.88		DMO3	Summer	Male	March	1	17	36.26		IF06	Winter	Female	June	27	17	35.17		IM10	Winter	Male	June	27	17	34.78
EF03	Summer	Female	March	1	18	34.32		DMO3	Summer	Male	March	1	18	34.39		IF06	Winter	Female	June	27	18	34.23		IM10	Winter	Male	June	27	18	34.84
EF03	Summer	Female	March	1	19	34.76		DMO3	Summer	Male	March	1	19	33.89		IF06	Winter	Female	June	27	19	34.04		IM10	Winter	Male	June	27	19	33.28
EF03	Summer	Female	March	1	20	34.7		DMO3	Summer	Male	March	1	20	34.07		IF06	Winter	Female	June	27	20	35.91		IM10	Winter	Male	June	27	20	35.34
EF03	Summer	Female	March	1	21	34.45		DMO3	Summer	Male	March	1	21	34.14		IF06	Winter	Female	June	27	21	33.98		IM10	Winter	Male	June	27	21	33.78
EF03	Summer	Female	March	1	22	34.95		DMO3	Summer	Male	March	1	22	35.38		IF06	Winter	Female	June	27	22	35.6		IM10	Winter	Male	June	27	22	33.72
EF03	Summer	Female	March	1	23	37.13		DMO3	Summer	Male	March	1	23	33.64		IF06	Winter	Female	June	27	23	33.79		IM10	Winter	Male	June	27	23	35.65
EF03	Summer	Female	March	1	24	34.45		DMO3	Summer	Male	March	1	24	33.14		IF06	Winter	Female	June	27	24	36.47		IM10	Winter	Male	June	27	24	36.09
EF03	Summer	Female	March	2	1	34.32		DMO3	Summer	Male	March	2	1	35.88		IF06	Winter	Female	June	28	1	36.6		IM10	Winter	Male	June	28	1	35.47
EF03	Summer	Female	March	2	2	34.45		DMO3	Summer	Male	March	2	2	34.7		IF06	Winter	Female	June	28	2	35.85		IM10	Winter	Male	June	28	2	36.46
EF03	Summer	Female	March	2	3	34.82		DMO3	Summer	Male	March	2	3	33.64		IF06	Winter	Female	June	28	3	31.49		IM10	Winter	Male	June	28	3	34.78
EF03	Summer	Female	March	2	4	34.51		DMO3	Summer	Male	March	2	4	34.88		IF06	Winter	Female	June	28	4	34.6		IM10	Winter	Male	June	28	4	36.59
EF03	Summer	Female	March	2	5	34.51		DMO3	Summer	Male	March	2	5	34.32		IF06	Winter	Female	June	28	5	32.92		IM10	Winter	Male	June	28	5	31.72
EF03	Summer	Female	March	2	6	34.39		DMO3	Summer	Male	March	2	6	34.88		IF06	Winter	Female	June	28	6	35.6		IM10	Winter	Male	June	28	6	35.47
EF03	Summer	Female	March	2	7	34.57		DMO3	Summer	Male	March	2	7	34.2		IF06	Winter	Female	June	28	7	33.92		IM10	Winter	Male	June	28	7	34.78
EF03	Summer	Female	March	2	8	34.57		DMO3	Summer	Male	March	2	8	34.51		IF06	Winter	Female	June	28	8	35.35		IM10	Winter	Male	June	28	8	34.84
EF03	Summer	Female	March	2	9	35.76		DMO3	Summer	Male	March	2	9	34.14		IF06	Winter	Female	June	28	9	35.35		IM10	Winter	Male	June	28	9	36.21
EF03	Summer	Female	March	2	10	34.51		DMO3	Summer	Male	March	2	10	35.07		IF06	Winter	Female	June	28	10	35.98		IM10	Winter	Male	June	28	10	33.35
EF03	Summer	Female	March	2	11	34.64		DMO3	Summer	Male	March	2	11	33.89		IF06	Winter	Female	June	28	11	34.29		IM10	Winter	Male	June	28	11	35.47
EF03	Summer	Female	March	2	12	34.64		DMO3	Summer	Male	March	2	12	33.51		IF06	Winter	Female	June	28	12	36.29		IM10	Winter	Male	June	28	12	36.03
EF03	Summer	Female	March	2	13	35.51		DMO3	Summer	Male	March	2	13	36.13		IF06	Winter	Female	June	28	13	34.92		IM10	Winter	Male	June	28	13	35.84
EF03	Summer	Female	March	2	14	35.57		DMO3	Summer	Male	March	2	14	37.13		IF06	Winter	Female	June	28	14	35.23		IM10	Winter	Male	June	28	14	33.6
EF03	Summer	Female	March	2	15	36.82		DMO3	Summer	Male	March	2	15	34.57		IF06	Winter	Female	June	28	15	33.17		IM10	Winter	Male	June	28	15	35.96
EF03	Summer	Female	March	2	16	34.95		DMO3	Summer	Male	March	2	16	36.07		IF06	Winter	Female	June	28	16	34.17		IM10	Winter	Male	June	28	16	32.79
EF03	Summer	Female	March	2	17	36.01		DMO3	Summer	Male	March	2	17	34.26		IF06	Winter	Female	June	28	17	35.79		IM10	Winter	Male	June	28	17	34.91
EF03	Summer	Female	March	2	18	34.45		DMO3	Summer	Male	March	2	18	33.51		IF06	Winter	Female	June	28	18	34.48		IM10	Winter	Male	June	28	18	34.78
EF03	Summer	Female	March	2	19	33.95		DMO3	Summer	Male	March	2	19	35.01		IF06	Winter	Female	June	28	19	32.11		IM10	Winter	Male	June	28	19	34.66
EF03	Summer	Female	March	2	20	35.07		DMO3	Summer	Male	March	2	20	34.45		IF06	Winter	Female	June	28	20	35.17		IM10	Winter	Male	June	28	20	33.35
EF03	Summer	Female	March	2	21	35.88		DMO3	Summer	Male	March	2	21	36.44		IF06	Winter	Female	June	28	21	32.73		IM10	Winter	Male	June	28	21	35.28
EF03	Summer	Female	March	2	22	34.7		DMO3	Summer	Male	March	2	22	36.82		IF06	Winter	Female	June	28	22	35.29		IM10	Winter	Male	June	28	22	35.65
EF03	Summer	Female	March	2	23	35.2		DMO3	Summer	Male	March	2	23	34.7		IF06	Winter	Female	June	28	23	35.85		IM10	Winter	Male	June	28	23	33.78
EF03	Summer	Female	March	2	24	34.76		DMO3	Summer	Male	March	2	24	34.51		IF06	Winter	Female	June	28	24	33.73		IM10	Winter	Male	June	28	24	34.16
EF03	Summer	Female	March	3	1	35.2		DMO3	Summer	Male	March	3	1	35.82		IF06	Winter	Female	June	29	1	35.54		IM10	Winter	Male	June	29	1	35.34
EF03	Summer	Female	March	3	2	34.88		DMO3	Summer	Male	March	3	2	34.26		IF06	Winter	Female	June	29	2	34.04		IM10	Winter	Male	June	29	2	33.53
EF03	Summer	Female	March	3	3	34.39		DMO3	Summer	Male	March	3	3	34.07		IF06	Winter	Female	June	29	3	35.79		IM10	Winter	Male	June	29	3	35.84
EF03	Summer	Female	March	3	4	34.82		DMO3	Summer	Male	March	3	4	35.07		IF06	Winter	Female	June	29	4	35.23		IM10	Winter	Male	June	29	4	34.53
EF03	Summer	Female	March	3	5	35.01		DMO3	Summer	Male	March	3	5	34.07		IF06	Winter	Female	June	29	5	32.61		IM10	Winter	Male	June	29	5	35.84
EF03	Summer	Female	March	3	6	35.07		DMO3	Summer	Male	March	3	6	35.38		IF06	Winter	Female	June	29	6	34.35		IM10	Winter	Male	June	29	6	36.21
EF03	Summer	Female	March	3	7	35.38		DMO3	Summer	Male	March	3	7	34.2		IF06	Winter	Female	June	29	7	35.1		IM10	Winter	Male	June	29	7	35.84
EF03	Summer	Female	March	3	8	35.69		DMO3	Summer	Male	March	3	8	36.13		IF06	Winter	Female	June	29	8	33.86		IM10	Winter	Male	June	29	8	32.04
EF03	Summer	Female	March	3	9	34.76		DMO3	Summer	Male	March	3	9	35.13		IF06	Winter	Female	June	29	9	34.48		IM10	Winter	Male	June	29	9	35.65
EF03	Summer	Female	March	3	10	35.51		DMO3	Summer	Male	March	3	10	34.01		IF06	Winter	Female	June	29	10	35.35		IM10	Winter	Male	June	29	10	35.53
EF03	Summer	Female	March	3	11	36.19		DMO3	Summer	Male	March	3	11	35.51		IF06	Winter	Female	June	29	11	34.67		IM10	Winter	Male	June	29	11	36.15
EF03	Summer	Female	March	3	12	34.26		DMO3	Summer	Male	March	3	12	34.64		IF06	Winter	Female	June	29	12	35.6		IM10	Winter	Male	June	29	12	32.41
EF03	Summer	Female	March	3	13	34.39		DMO3	Summer	Male	March	3	13	34.01		IF06	Winter	Female	June	29	13	34.79		IM10	Winter	Male	June	29	13	34.59
EF03	Summer	Female	March	3	14	36.82		DMO3	Summer	Male	March	3	14	33.76		IF06	Winter	Female	June	29	14	34.98		IM10	Winter	Male	June	29	14	35.03
EF03	Summer	Female	March	3	15	35.57		DMO3	Summer	Male	March	3	15	35.13		IF06	Winter	Female	June	29	15	35.73		IM10	Winter	Male	June	29	15	35.65
EF03	Summer	Female	March	3	16	35.13		DMO3	Summer	Male	March	3	16	33.39		IF06	Winter	Female	June	29	16	33.67		IM10	Winter	Male	June	29	16	36.21
EF03	Summer	Female	March	3	17	35.32		DMO3	Summer	Male	March	3	17	34.14		IF06	Winter	Female	June	29	17	32.92		IM10	Winter	Male	June	29	17	32.16
EF03	Summer	Female	March	3	18	34.14		DMO3	Summer	Male	March	3	18	34.01		IF06	Winter	Female	June	29	18	36.1		IM10	Winter	Male	June	29	18	35.47
EF03	Summer	Female	March	3	19	33.95		DMO3	Summer	Male	March	3	19	35.13		IF06	Winter	Female	June	29	19	35.04		IM10	Winter	Male	June	29	19	36.59
EF03	Summer	Female	March	3	20	34.82		DMO3	Summer	Male	March	3	20	33.51		IF06	Winter	Female	June	29	20	33.23		IM10	Winter	Male	June	29	20	34.34
EF03	Summer	Female	March	3	21	33.33		DMO3	Summer	Male	March	3	21	33.45		IF06	Winter	Female	June	29	21	33.11		IM10	Winter	Male	June	29	21	32.97
EF03	Summer	Female	March	3	22	37.07		DMO3	Summer	Male	March	3	22	33.89		IF06	Winter	Female	June	29	22	34.17		IM10	Winter	Male	June	29	22	34.72
EF03	Summer	Female	March	3	23	34.57		DMO3	Summer	Male	March	3	23	33.7		IF06	Winter	Female	June	29	23	35.91		IM10	Winter	Male	June	29	23	35.53
EF03	Summer	Female	March	3	24	34.7		DMO3	Summer	Male	March	3	24	34.32		IF06	Winter	Female	June	29	24	32.67		IM10	Winter	Male	June	29	24	33.22
EF03	Summer	Female	March	4	1	35.38		DMO3	Summer	Male	March	4	1	34.57		IF06	Winter	Female	June	30	1	35.35		IM10	Winter	Male	June	30	1	34.16
EF03	Summer	Female	March	4	2	35.69		DMO3	Summer	Male	March	4	2	35.07		IF06	Winter	Female	June	30	2	33.67		IM10	Winter	Male	June	30	2	35.03
EF03	Summer	Female	March	4	3	35.45		DMO3	Summer	Male	March	4	3	35.57		IF06	Winter	Female	June	30	3	36.16		IM10	Winter	Male	June	30	3	35.47
EF03	Summer	Female	March	4	4	34.7		DMO3	Summer	Male	March	4	4	34.26		IF06	Winter	Female	June	30	4	33.11		IM10	Winter	Male	June	30	4	34.84
EF03	Summer	Female	March	4	5	35.2		DMO3	Summer	Male	March	4	5	33.82		IF06	Winter	Female	June	30	5	31.42		IM10	Winter	Male	June	30	5	32.1
EF03	Summer	Female	March	4	6	34.7		DMO3	Summer	Male	March	4	6	33.76		IF06	Winter	Female	June	30	6	35.66		IM10	Winter	Male	June	30	6	35.84
EF03	Summer	Female	March	4	7	34.14		DMO3	Summer	Male	March	4	7	34.95		IF06	Winter	Female	June	30	7	36.22		IM10	Winter	Male	June	30	7	34.53
[truncated: 1,961 more rows]
